# Supplementary material for: Systematic discovery of DNA-binding tandem repeat proteins
Source: Nucleic Acids Res. 2024 Aug 27;52(17):10464–89. doi: 10.1093/nar/gkae710 (PMC11417379; doi:10.1093/nar/gkae710)
Supplement: gkae710_Supplemental_Files [file gkae710_supplemental_files.zip]

Archive with 2 entries (2 files):
- Supplementary information.pdf
- Supplementary Tables.xlsx
