# Supplementary material for: Systematic discovery of DNA-binding tandem repeat proteins
Source: Nucleic Acids Res. 2024 Aug 27;52(17):10464–89. doi: 10.1093/nar/gkae710 (PMC11417379; doi:10.1093/nar/gkae710)
Supplement: gkae710_Supplemental_Files [file gkae710_supplemental_files.zip › Supplementary Tables.xlsx]

## Sheet: Table S1
Well-studied known TR families
Ankyrin	PF00023	PF13606
Armadillo	PF00514	PF04826
HEAT	PF02985	PF13513	PF13646
Kelch	PF01344	PF07646	PF13415	PF13418	PF13854	PF13964
Leucine rich repeat (LRR)	PF00560	PF07723	PF07725	PF13516	PF13855	PF14580	PF18805	PF18831	PF18837
Pumilio	PF00806
Pentatricopeptide (PPR)	PF01535	PF12854	PF13041	PF13812
Tetratricopeptide (TPR)	PF00515	PF07719	PF07720	PF07721	PF09976	PF13174	PF13176	PF13181	PF13371	PF13374	PF13424	PF13428	PF13429	PF13431	PF13432	PF13512	PF14559	PF14561	PF18833
WD40	PF00400	PF07676	PF15911	PF16300	PF17005	PF19056
Zinc finger	PF00096	PF12756	PF13878	PF13894	PF13912	PF13913	PF15269	PF15909	PF16293	PF16588	PF16622	PF18414	PF18450	PF18508	PF18574
TAL effector	PF03377
cell wall-binding	PF01473
Hemopexin	PF00045
LDL-receptor class B	PF00058
parallel beta-helix repeat (PbH1)	PF13229
protein prenyltransferase subunit alpha (PFTA)	PF01239
protein prenyltransferase subunit beta (PFTB)	PF00432
Half-A-TPR (HAT)	PF02184
Regulator of chromosome condensation (RCC1)	PF00415
Fibroblast growth factor (FGF)	PF00167
Hexapeptide	PF14602

## Sheet: Table S2
TRs of interest
Idenrifier	Protein ID	Length	Period	Unit number	NSS	Taxid
TR_15_C1_1	WP_061817439.1	92	15	6	0.863489	1313
TR_15_C1_2	WP_166731195.1	93	15	6	0.769471	257758
TR_15_C1_3	WP_153299450.1	99	15	6	0.850608	1313
TR_15_C1_4	VPU10081.1	103	15	6	0.863489	1313
TR_15_C1_5	VOT73805.1	103	15	6	0.863489	1313
TR_15_C1_6	WP_182911094.1	106	15	6	0.829361	257758
TR_15_C1_7	WP_252989067.1	106	15	6	0.863489	1313
TR_15_C1_8	EJG90323.1	108	15	6	0.81648	1069624
TR_15_C1_9	VRE93425.1	108	15	6	0.795234	1313
TR_15_C1_10	ODJ78996.1	109	15	6	0.81648	1313
TR_15_C1_11	WP_050269253.1	110	15	6	0.81648	1313
TR_15_C1_12	WP_050972176.1	110	15	6	0.81648	1313
TR_15_C1_13	VOM24743.1	110	15	6	0.81648	1313
TR_15_C1_14	VIW66008.1	110	15	6	0.782352	1313
TR_15_C1_15	VJU34373.1	110	15	6	0.81648	1313
TR_15_C1_16	WP_050206093.1	110	15	6	0.81648	1313
TR_15_C1_17	UPI00076550C5	110	15	6	0.81648	1313
TR_15_C1_18	VTG61548.1	110	15	6	0.81648	1313
TR_15_C1_19	UPI0005DF610B	110	15	6	0.81648	1313
TR_15_C1_20	WP_061631827.1	110	15	6	0.863489	1313
TR_15_C1_21	VMI62400.1	110	15	6	0.81648	1313
TR_15_C1_22	WP_057532030.1	110	15	6	0.81648	1313
TR_15_C1_23	WP_227417584.1	110	15	6	0.863489	1313
TR_15_C1_24	WP_078145684.1	110	15	6	0.81648	1313
TR_15_C1_25	VIP13619.1	110	15	6	0.782352	1313
TR_15_C1_26	VJN31039.1	110	15	6	0.81648	1313
TR_15_C1_27	VLX64054.1	110	15	6	0.81648	1313
TR_15_C1_28	WP_226960017.1	110	15	6	0.850608	1313
TR_15_C1_29	WP_031241617.1	110	15	6	0.863489	1313
TR_15_C1_30	WP_055357727.1	110	15	6	0.769471	1313
TR_15_C1_31	WP_061746637.1	110	15	6	0.81648	1313
TR_15_C1_32	UPI00077B1A6F	110	15	6	0.769471	1313
TR_15_C1_33	WP_025169939.1	110	15	6	0.863489	1313
TR_15_C1_34	UPI00076910F7	110	15	6	0.81648	1313
TR_15_C1_35	WP_050294166.1	110	15	6	0.81648	1313
TR_15_C1_36	VMW22065.1	110	15	6	0.782352	1313
TR_15_C1_37	VPA70841.1	110	15	6	0.81648	1313
TR_15_C1_38	WP_078841083.1	110	15	6	0.81648	1313
TR_15_C1_39	WP_050304800.1	110	15	6	0.863489	1313
TR_15_C1_40	WP_050250724.1	110	15	6	0.769471	1313
TR_15_C1_41	WP_061816656.1	110	15	6	0.769471	1313
TR_15_C1_42	VIT21551.1	110	15	6	0.81648	1313
TR_15_C1_43	WP_118847499.1	110	15	6	0.81648	1313
TR_15_C1_44	WP_061845972.1	110	15	6	0.81648	1313
TR_15_C1_45	WP_050964781.1	110	15	6	0.782352	1313
TR_15_C1_46	WP_031236514.1	110	15	6	0.81648	1313
TR_15_C1_47	WP_061839587.1	110	15	6	0.81648	1313
TR_15_C1_48	WP_057486336.1	110	15	6	0.81648	1313
TR_15_C1_49	VPW72770.1	110	15	6	0.81648	1313
TR_15_C1_50	WP_050968381.1	110	15	6	0.81648	1313
TR_15_C1_51	WP_061645525.1	110	15	6	0.829361	1313
TR_15_C1_52	WP_061765354.1	110	15	6	0.769471	1313
TR_15_C1_53	WP_180697662.1	110	15	6	0.81648	1313
TR_15_C1_54	WP_057530762.1	110	15	6	0.81648	1313
TR_15_C1_55	VOW81389.1	110	15	6	0.81648	1313
TR_15_C1_56	WP_232034243.1	110	15	6	0.782352	1313
TR_15_C1_57	VIU12227.1	110	15	6	0.81648	1313
TR_15_C1_58	VKM00659.1	110	15	6	0.782352	1313
TR_15_C1_59	WP_050255317.1	110	15	6	0.81648	1313
TR_15_C1_60	VLP28167.1	110	15	6	0.81648	1313
TR_15_C1_61	VIS65314.1	110	15	6	0.81648	1313
TR_15_C1_62	WP_050972814.1	110	15	6	0.81648	1313
TR_15_C1_63	VJR73346.1	110	15	6	0.81648	1313
TR_15_C1_64	VOJ04247.1	110	15	6	0.81648	1313
TR_15_C1_65	WP_050244906.1	110	15	6	0.769471	1313
TR_15_C1_66	WP_061639346.1	110	15	6	0.81648	1313
TR_15_C1_67	VNA19318.1	112	15	6	0.81648	1313
TR_15_C1_68	VNW44653.1	112	15	6	0.829361	1313
TR_15_C1_69	UPI000B58B531	112	15	6	0.81648	1313
TR_15_C1_70	VNU93728.1	112	15	6	0.81648	1313
TR_15_C1_71	WP_061644389.1	112	15	6	0.769471	1313
TR_15_C1_72	WP_001092039.1	112	15	6	0.769471	1313
TR_15_C1_73	WP_061832243.1	112	15	6	0.81648	1313
TR_15_C1_74	SNG55922.1	112	15	6	0.863489	1313
TR_15_C1_75	CJM30367.1	112	15	6	0.769471	1313
TR_15_C1_76	WP_000693415.1	112	15	6	0.863489	1313
TR_15_C1_77	VIR92381.1	112	15	6	0.863489	1313
TR_15_C1_78	VJV14778.1	112	15	6	0.769471	1313
TR_15_C1_79	WP_061830714.1	112	15	6	0.829361	1313
TR_15_C1_80	OKQ05887.1	112	15	6	0.81648	1313
TR_15_C1_81	VRG37330.1	112	15	6	0.81648	1313
TR_15_C1_82	VJR06004.1	112	15	6	0.863489	1313
TR_15_C1_83	VMT35779.1	112	15	6	0.81648	1313
TR_15_C1_84	WP_061391077.1	112	15	6	0.714097	1313
TR_15_C1_85	VJR95513.1	112	15	6	0.769471	1313
TR_15_C1_86	VMT66264.1	112	15	6	0.782352	1313
TR_15_C1_87	WP_050244411.1	112	15	6	0.714097	1313
TR_15_C1_88	WP_061767021.1	112	15	6	0.829361	1313
TR_15_C1_89	VJR66605.1	112	15	6	0.829361	1313
TR_15_C1_90	WP_138700107.1	112	15	6	0.863489	257758
TR_15_C1_91	VPI81564.1	112	15	6	0.81648	1313
TR_15_C1_92	WP_001842225.1	112	15	6	0.769471	1313
TR_15_C1_93	WP_249741859.1	112	15	6	0.769471	1313
TR_15_C1_94	WP_061766735.1	112	15	6	0.863489	1313
TR_15_C1_95	VLA20472.1	112	15	6	0.863489	1313
TR_15_C1_96	VSB54585.1	112	15	6	0.761106	1313
TR_15_C1_97	VQT30773.1	112	15	6	0.81648	1313
TR_15_C1_98	WP_061544697.1	112	15	6	0.829361	1313
TR_15_C1_99	WP_142353015.1	112	15	6	0.829361	1313
TR_15_C1_100	WP_224378921.1	112	15	6	0.769471	1313
TR_15_C1_101	WP_061632218.1	112	15	6	0.829361	1313
TR_15_C1_102	VIS96606.1	112	15	6	0.829361	1313
TR_15_C1_103	VPG37815.1	112	15	6	0.81648	1313
TR_15_C1_104	WP_000693417.1	112	15	6	0.863489	1313
TR_15_C1_105	VJE39897.1	112	15	6	0.863489	1313
TR_15_C1_106	WP_054363770.1	112	15	6	0.714097	1313
TR_15_C1_107	UPI00077B8B2E	112	15	6	0.769471	1313
TR_15_C1_108	WP_050230520.1	112	15	6	0.761106	1313
TR_15_C1_109	VQJ84185.1	112	15	6	0.782352	1313
TR_15_C1_110	WP_081573899.1	112	15	6	0.81648	1313
TR_15_C1_111	WP_061847915.1	112	15	6	0.81648	1313
TR_15_C1_112	WP_054392552.1	112	15	6	0.769471	1313
TR_15_C1_113	CZC11436.1	112	15	6	0.81648	1313
TR_15_C1_114	WP_224347794.1	112	15	6	0.863489	1313
TR_15_C1_115	VLB95337.1	112	15	6	0.863489	1313
TR_15_C1_116	CIV84906.1	112	15	6	0.714097	1313
TR_15_C1_117	VRW42963.1	112	15	6	0.81648	1313
TR_15_C1_118	VKL55258.1	112	15	6	0.761106	1313
TR_15_C1_119	WP_054384123.1	112	15	6	0.769471	1313
TR_15_C1_120	VJL60787.1	112	15	6	0.769471	1313
TR_15_C1_121	VMD24989.1	112	15	6	0.81648	1313
TR_15_C1_122	VJK78227.1	112	15	6	0.761106	1313
TR_15_C1_123	VRE09465.1	112	15	6	0.782352	1313
TR_15_C1_124	VKK32827.1	112	15	6	0.782352	1313
TR_15_C1_125	VTJ06441.1	112	15	6	0.829361	1313
TR_15_C1_126	WP_061367027.1	112	15	6	0.761106	1313
TR_15_C1_127	WP_061367465.1	112	15	6	0.863489	1313
TR_15_C1_128	VRO72247.1	112	15	6	0.714097	1313
TR_15_C1_129	VRT62497.1	112	15	6	0.782352	1313
TR_15_C1_130	VSE24249.1	112	15	6	0.81648	1313
TR_15_C1_131	VQE32640.1	112	15	6	0.829361	1313
TR_15_C1_132	VNN95298.1	112	15	6	0.863489	1313
TR_15_C1_133	WP_057488228.1	112	15	6	0.863489	1313
TR_15_C1_134	WP_224359962.1	112	15	6	0.761106	1313
TR_15_C1_135	WP_061762217.1	112	15	6	0.782352	1313
TR_15_C1_136	VMN14312.1	112	15	6	0.829361	1313
TR_15_C1_137	VSU49155.1	112	15	6	0.81648	1313
TR_15_C1_138	VLZ82807.1	112	15	6	0.829361	1313
TR_15_C1_139	VJI29374.1	112	15	6	0.829361	1313
TR_15_C1_140	VKO76644.1	112	15	6	0.782352	1313
TR_15_C1_141	WP_088848179.1	112	15	6	0.714097	1313
TR_15_C1_142	TVX51918.1	112	15	6	0.81648	1313
TR_15_C1_143	WP_061748956.1	112	15	6	0.81648	1313
TR_15_C1_144	WP_054383118.1	112	15	6	0.769471	1313
TR_15_C1_145	VIQ07928.1	112	15	6	0.782352	1313
TR_15_C1_146	WP_054369460.1	112	15	6	0.81648	1313
TR_15_C1_147	UPI000766D3C3	112	15	6	0.714097	1313
TR_15_C1_148	VPQ18963.1	112	15	6	0.81648	1313
TR_15_C1_149	WP_001853904.1	112	15	6	0.769471	1313
TR_15_C1_150	WP_057524141.1	112	15	6	0.81648	1313
TR_15_C1_151	WP_061845106.1	112	15	6	0.782352	1313
TR_15_C1_152	WP_191614674.1	112	15	6	0.863489	1313
TR_15_C1_153	UPI00046C4BFB	112	15	6	0.81648	1313
TR_15_C1_154	WP_061638637.1	112	15	6	0.714097	1313
TR_15_C1_155	WP_088789170.1	112	15	6	0.81648	1313
TR_15_C1_156	VPV51663.1	112	15	6	0.782352	1313
TR_15_C1_157	VSX72018.1	112	15	6	0.863489	1313
TR_15_C1_158	VQB62211.1	112	15	6	0.829361	1313
TR_15_C1_159	WP_061849647.1	112	15	6	0.829361	1313
TR_15_C1_160	WP_088778021.1	112	15	6	0.714097	1313
TR_15_C1_161	WP_168976908.1	112	15	6	0.714097	1313
TR_15_C1_162	WP_057534508.1	112	15	6	0.769471	1313
TR_15_C1_163	VNG18199.1	112	15	6	0.829361	1313
TR_15_C1_164	WP_180951485.1	112	15	6	0.769471	1313
TR_15_C1_165	VSL77811.1	112	15	6	0.863489	1313
TR_15_C1_166	VIV21430.1	112	15	6	0.761106	1313
TR_15_C1_167	VPJ59958.1	112	15	6	0.81648	1313
TR_15_C1_168	WP_061814597.1	112	15	6	0.769471	1313
TR_15_C1_169	VOA70318.1	112	15	6	0.81648	1313
TR_15_C1_170	VNJ40087.1	112	15	6	0.81648	1313
TR_15_C1_171	WP_138699668.1	112	15	6	0.863489	257758
TR_15_C1_172	WP_050207083.1	112	15	6	0.714097	1313
TR_15_C1_173	WP_061764864.1	112	15	6	0.714097	1313
TR_15_C1_174	WP_239988337.1	112	15	6	0.769471	1313
TR_15_C1_175	WP_050314929.1	112	15	6	0.829361	1313
TR_15_C1_176	VPE51997.1	112	15	6	0.829361	1313
TR_15_C1_177	WP_044813776.1	114	15	6	0.81648	1313
TR_15_C1_178	VLV00149.1	114	15	6	0.81648	1313
TR_15_C1_179	ONG52108.1	114	15	6	0.782352	1313
TR_15_C1_180	VRX41131.1	114	15	6	0.81648	1313
TR_15_C1_181	VPT14540.1	114	15	6	0.81648	1313
TR_15_C1_182	WP_050283767.1	114	15	6	0.81648	1313
TR_15_C1_183	WP_050234955.1	114	15	6	0.863489	1313
TR_15_C1_184	WP_050263828.1	114	15	6	0.81648	1301
TR_15_C1_185	VOJ81809.1	114	15	6	0.863489	1313
TR_15_C1_186	VJE40332.1	114	15	6	0.81648	1313
TR_15_C1_187	WP_054368226.1	114	15	6	0.863489	1313
TR_15_C1_188	VJR44794.1	114	15	6	0.81648	1313
TR_15_C1_189	VMX26997.1	114	15	6	0.81648	1313
TR_15_C1_190	VMC59716.1	114	15	6	0.782352	1313
TR_15_C1_191	VRQ74603.1	114	15	6	0.81648	1313
TR_15_C1_192	WP_057529269.1	114	15	6	0.81648	1313
TR_15_C1_193	WP_057527270.1	114	15	6	0.81648	1313
TR_15_C1_194	SNP80793.1	114	15	6	0.81648	1313
TR_15_C1_195	WP_054433695.1	114	15	6	0.81648	1313
TR_15_C1_196	VOB65652.1	114	15	6	0.81648	1313
TR_15_C1_197	VKJ36147.1	114	15	6	0.863489	1313
TR_15_C1_198	VJE68774.1	114	15	6	0.863489	1313
TR_15_C1_199	WP_050278517.1	114	15	6	0.81648	1313
TR_15_C1_200	VMS60535.1	114	15	6	0.863489	1313
TR_15_C1_201	WP_226373040.1	114	15	6	0.81648	1313
TR_15_C1_202	VKY06895.1	115	15	6	0.81648	1313
TR_15_C1_203	VQG00953.1	115	15	6	0.81648	1313
TR_15_C1_204	VIS61836.1	115	15	6	0.81648	1313
TR_15_C1_205	VMO29110.1	115	15	6	0.81648	1313
TR_15_C1_206	WP_057609382.1	115	15	6	0.81648	1313
TR_15_C1_207	VJB63230.1	115	15	6	0.81648	1313
TR_15_C1_208	WP_050968007.1	115	15	6	0.81648	1313
TR_15_C1_209	WP_023396851.1	115	15	6	0.81648	1313
TR_15_C1_210	WP_061816219.1	115	15	6	0.81648	1313
TR_15_C1_211	WP_061756181.1	115	15	6	0.81648	1313
TR_15_C1_212	VRV01359.1	115	15	6	0.81648	1313
TR_15_C1_213	VPF00822.1	115	15	6	0.81648	1313
TR_15_C1_214	VJU09024.1	115	15	6	0.81648	1313
TR_15_C1_215	WP_050262396.1	115	15	6	0.81648	1313
TR_15_C1_216	VJO42719.1	115	15	6	0.81648	1313
TR_15_C1_217	CJV73962.1	115	15	6	0.81648	1313
TR_15_C1_218	WP_050209197.1	115	15	6	0.81648	1313
TR_15_C1_219	VTE37479.1	115	15	6	0.81648	1313
TR_15_C1_220	OYL02912.1	115	15	6	0.81648	1449967
TR_15_C1_221	VNR77357.1	115	15	6	0.81648	1313
TR_15_C1_222	VPV52627.1	115	15	6	0.81648	1313
TR_15_C1_223	VJN03987.1	115	15	6	0.81648	1313
TR_15_C1_224	WP_130885024.1	115	15	6	0.81648	1313
TR_15_C1_225	WP_061379120.1	115	15	6	0.81648	1313
TR_15_C1_226	WP_050236451.1	115	15	6	0.81648	1313
TR_15_C1_227	WP_050236487.1	115	15	6	0.863489	1313
TR_15_C1_228	VJE12457.1	115	15	6	0.81648	1313
TR_15_C1_229	VMZ59682.1	115	15	6	0.81648	1313
TR_15_C1_230	VPD21993.1	115	15	6	0.81648	1313
TR_15_C1_231	WP_001857887.1	115	15	6	0.81648	1313
TR_15_C1_232	VKY44493.1	115	15	6	0.81648	1313
TR_15_C1_233	WP_061763086.1	115	15	6	0.81648	1313
TR_15_C1_234	VJI52220.1	115	15	6	0.81648	1313
TR_15_C1_235	COO61731.1	115	15	6	0.81648	1313
TR_15_C1_236	VNO07821.1	115	15	6	0.81648	1313
TR_15_C1_237	VNH41930.1	115	15	6	0.81648	1313
TR_15_C1_238	VQY26429.1	115	15	6	0.81648	1313
TR_15_C1_239	VRM12093.1	115	15	6	0.81648	1313
TR_15_C1_240	WP_001820519.1	115	15	6	0.81648	1313
TR_15_C1_241	VSG19721.1	115	15	6	0.81648	1313
TR_15_C1_242	VPG29236.1	115	15	6	0.81648	1313
TR_15_C1_243	VQX36918.1	115	15	6	0.81648	1313
TR_15_C1_244	WP_252189025.1	116	15	6	0.782352	257758
TR_15_C1_245	WP_061745465.1	116	15	6	0.782352	1313
TR_15_C1_246	WP_050243069.1	116	15	6	0.782352	1313
TR_15_C1_247	WP_050209910.1	116	15	6	0.897617	1313
TR_15_C1_248	VSB52820.1	116	15	6	0.863489	1313
TR_15_C1_249	WP_240149853.1	116	15	6	0.769471	2582673
TR_15_C1_250	VTD78093.1	116	15	6	0.81648	1313
TR_15_C1_251	WP_196310280.1	116	15	6	0.829361	257758
TR_15_C1_252	WP_250850355.1	116	15	6	0.829361	257758
TR_15_C1_253	VOS00197.1	116	15	6	0.863489	1313
TR_15_C1_254	WP_249337211.1	116	15	6	0.782352	257758
TR_15_C1_255	WP_061648933.1	116	15	6	0.782352	1313
TR_15_C1_256	VNE22742.1	116	15	6	0.829361	1313
TR_15_C1_257	VOP75331.1	116	15	6	0.81648	1313
TR_15_C1_258	VMT85788.1	116	15	6	0.81648	1313
TR_15_C1_259	VQC46787.1	116	15	6	0.829361	1313
TR_15_C1_260	WP_249274631.1	116	15	6	0.863489	257758
TR_15_C1_261	VPZ05486.1	116	15	6	0.81648	1313
TR_15_C1_262	WP_050356569.1	116	15	6	0.81648	1313
TR_15_C1_263	VPF22848.1	116	15	6	0.81648	1313
TR_15_C1_264	WP_171043377.1	116	15	6	0.829361	257758
TR_15_C1_265	VSB25554.1	116	15	6	0.81648	1313
TR_15_C1_266	VKP41179.1	116	15	6	0.81648	1313
TR_15_C1_267	WP_014017297.1	116	15	6	0.829361	257758
TR_15_C1_268	VLR78019.1	116	15	6	0.81648	1313
TR_15_C1_269	WP_050262856.1	116	15	6	0.863489	1313
TR_15_C1_270	VJX58900.1	116	15	6	0.769471	1313
TR_15_C1_271	VJQ46690.1	116	15	6	0.863489	1313
TR_15_C1_272	WP_249274371.1	116	15	6	0.829361	257758
TR_15_C1_273	WP_054429624.1	116	15	6	0.782352	1313
TR_15_C1_274	VJA25366.1	116	15	6	0.81648	1313
TR_15_C1_275	WP_050295070.1	116	15	6	0.81648	1313
TR_15_C1_276	WP_061369003.1	116	15	6	0.829361	1313
TR_15_C1_277	VQH06760.1	116	15	6	0.829361	1313
TR_15_C1_278	VST68062.1	116	15	6	0.81648	1313
TR_15_C1_279	WP_250849839.1	116	15	6	0.863489	257758
TR_15_C1_280	CJZ16155.1	116	15	6	0.782352	257758
TR_15_C1_281	WP_007285003.1	116	15	6	0.829361	1301
TR_15_C1_282	WP_057492214.1	116	15	6	0.81648	1313
TR_15_C1_283	WP_061365584.1	116	15	6	0.81648	1313
TR_15_C1_284	WP_050284750.1	116	15	6	0.81648	1313
TR_15_C1_285	VJP42802.1	116	15	6	0.863489	1313
TR_15_C1_286	VKI85438.1	116	15	6	0.81648	1313
TR_15_C1_287	VRX31648.1	116	15	6	0.81648	1313
TR_15_C1_288	WP_050305520.1	116	15	6	0.769471	1313
TR_15_C1_289	ODO27673.1	116	15	6	0.81648	1313
TR_15_C1_290	VJS57450.1	116	15	6	0.829361	1313
TR_15_C1_291	VRT53831.1	116	15	6	0.863489	1313
TR_15_C1_292	VSE71228.1	116	15	6	0.81648	1313
TR_15_C1_293	VOW40980.1	116	15	6	0.81648	1313
TR_15_C1_294	WP_050230240.1	116	15	6	0.81648	1313
TR_15_C1_295	VOV41477.1	117	15	6	0.795234	1313
TR_15_C1_296	CJM65086.1	118	15	6	0.81648	1313
TR_15_C1_297	WP_050392082.1	119	15	6	0.81648	1313
TR_15_C1_298	UPI0005E7DABF	120	15	6	0.795234	1313
TR_15_C1_299	WP_000693039.1	120	15	6	0.81648	1313
TR_15_C1_300	WP_054382713.1	120	15	6	0.795234	1313
TR_15_C1_301	WP_213491940.1	120	15	6	0.81648	1313
TR_15_C1_302	UPI00061BFA99	120	15	6	0.81648	1313
TR_15_C1_303	WP_061367771.1	120	15	6	0.81648	1313
TR_15_C1_304	VRS23392.1	120	15	6	0.795234	1313
TR_15_C1_305	WP_170835792.1	120	15	6	0.81648	1313
TR_15_C1_306	WP_057539121.1	120	15	6	0.81648	1313
TR_15_C1_307	WP_050287857.1	120	15	6	0.81648	1313
TR_15_C1_308	WP_054367242.1	120	15	6	0.795234	1313
TR_15_C1_309	WP_054432784.1	120	15	6	0.81648	1313
TR_15_C1_310	VMQ59322.1	120	15	6	0.795234	1313
TR_15_C1_311	WP_193595909.1	120	15	6	0.863489	1313
TR_15_C1_312	WP_054380981.1	120	15	6	0.81648	1313
TR_15_C1_313	WP_236593229.1	120	15	6	0.795234	1313
TR_15_C1_314	VPB22507.1	120	15	6	0.81648	1313
TR_15_C1_315	WP_054393316.1	120	15	6	0.795234	1313
TR_15_C1_316	WP_057532197.1	121	15	6	0.863489	1313
TR_15_C1_317	VRV42030.1	121	15	6	0.714097	1313
TR_15_C1_318	MBZ8034379.1	121	15	6	0.795234	1313
TR_15_C1_319	VJG70847.1	122	15	6	0.769471	1313
TR_15_C1_320	VOG60891.1	122	15	6	0.769471	1313
TR_15_C1_321	VNE71703.1	122	15	6	0.81648	1313
TR_15_C1_322	VKT06122.1	122	15	6	0.769471	1313
TR_15_C1_323	VSC84019.1	122	15	6	0.769471	1313
TR_15_C1_324	WP_061844471.1	122	15	6	0.769471	1313
TR_15_C1_325	WP_057525645.1	122	15	6	0.769471	1313
TR_15_C1_326	EJG34879.1	122	15	6	0.769471	914148
TR_15_C1_327	WP_050965021.1	122	15	6	0.769471	1313
TR_15_C1_328	VNZ24476.1	122	15	6	0.769471	1313
TR_15_C1_329	VQQ52635.1	122	15	6	0.769471	1313
TR_15_C1_330	VIU99251.1	122	15	6	0.769471	1313
TR_15_C1_331	WP_057532250.1	122	15	6	0.769471	1313
TR_15_C1_332	OIB06097.1	122	15	6	0.769471	1313
TR_15_C1_333	VQD94162.1	122	15	6	0.769471	1313
TR_15_C1_334	SNI97011.1	122	15	6	0.769471	1313
TR_15_C1_335	VTI09160.1	122	15	6	0.769471	1313
TR_15_C1_336	WP_057542979.1	122	15	6	0.769471	1313
TR_15_C1_337	VJD91246.1	122	15	6	0.769471	1313
TR_15_C1_338	WP_050246036.1	122	15	6	0.769471	1313
TR_15_C1_339	VSF77460.1	122	15	6	0.769471	1313
TR_15_C1_340	WP_050294848.1	122	15	6	0.769471	1313
TR_15_C1_341	VKP21804.1	122	15	6	0.769471	1313
TR_15_C1_342	VTJ01718.1	122	15	6	0.769471	1313
TR_15_C1_343	UPI0007668B37	122	15	6	0.769471	1313
TR_15_C1_344	WP_050271708.1	122	15	6	0.722462	1313
TR_15_C1_345	CZE30496.1	122	15	6	0.769471	1313
TR_15_C1_346	WP_061643614.1	122	15	6	0.769471	1313
TR_15_C1_347	VLV81814.1	122	15	6	0.769471	1313
TR_15_C1_348	WP_050303313.1	122	15	6	0.769471	1313
TR_15_C1_349	WP_061644102.1	122	15	6	0.769471	1313
TR_15_C1_350	VPD87074.1	122	15	6	0.769471	1313
TR_15_C1_351	WP_033708101.1	122	15	6	0.769471	1313
TR_15_C1_352	VJT49096.1	122	15	6	0.769471	1313
TR_15_C1_353	WP_050216544.1	122	15	6	0.769471	1313
TR_15_C1_354	UPI0005E14BCB	122	15	6	0.769471	1313
TR_15_C1_355	WP_050316789.1	122	15	6	0.769471	1313
TR_15_C1_356	VNR53070.1	122	15	6	0.769471	1313
TR_15_C1_357	WP_000693213.1	122	15	6	0.769471	1313
TR_15_C1_358	WP_024477889.1	122	15	6	0.769471	1313
TR_15_C1_359	WP_050268167.1	122	15	6	0.769471	1313
TR_15_C1_360	VSP40351.1	122	15	6	0.769471	1313
TR_15_C1_361	VSA80559.1	122	15	6	0.769471	1313
TR_15_C1_362	WP_061634831.1	122	15	6	0.769471	1313
TR_15_C1_363	WP_050234474.1	122	15	6	0.769471	1313
TR_15_C1_364	WP_050974982.1	122	15	6	0.769471	1313
TR_15_C1_365	WP_057527781.1	122	15	6	0.782352	1313
TR_15_C1_366	WP_050965253.1	122	15	6	0.769471	1313
TR_15_C1_367	WP_061813963.1	122	15	6	0.769471	1313
TR_15_C1_368	VJH93095.1	122	15	6	0.769471	1313
TR_15_C1_369	VLG58721.1	122	15	6	0.769471	1313
TR_15_C1_370	VSA41536.1	122	15	6	0.769471	1313
TR_15_C1_371	VIZ01602.1	122	15	6	0.769471	1313
TR_15_C1_372	VLO72142.1	123	15	6	0.735343	1313
TR_15_C1_373	WP_061645479.1	123	15	6	0.769471	1313
TR_15_C1_374	VIQ69665.1	123	15	6	0.81648	1313
TR_15_C1_375	VLR02291.1	123	15	6	0.769471	1313
TR_15_C1_376	WP_050231064.1	123	15	6	0.761106	1313
TR_15_C1_377	VIW06011.1	123	15	6	0.769471	1313
TR_15_C1_378	WP_050364853.1	123	15	6	0.81648	1313
TR_15_C1_379	VJZ12012.1	123	15	6	0.81648	1313
TR_15_C1_380	WP_050088069.1	123	15	6	0.81648	1313
TR_15_C1_381	WP_050298010.1	123	15	6	0.769471	1313
TR_15_C1_382	VIX01842.1	123	15	6	0.795234	1313
TR_15_C1_383	WP_243830636.1	123	15	6	0.722462	257758
TR_15_C1_384	VMJ58546.1	123	15	6	0.769471	1313
TR_15_C1_385	WP_061843720.1	123	15	6	0.769471	1313
TR_15_C1_386	WP_050269054.1	123	15	6	0.769471	1313
TR_15_C1_387	VNK15196.1	123	15	6	0.81648	1313
TR_15_C1_388	VSO24045.1	123	15	6	0.735343	1313
TR_15_C1_389	WP_055349050.1	123	15	6	0.769471	1313
TR_15_C1_390	WP_050280761.1	123	15	6	0.863489	1313
TR_15_C1_391	VKT28738.1	123	15	6	0.803599	1313
TR_15_C1_392	UPI001F2BC2D9	123	15	6	0.769471	1313
TR_15_C1_393	VSD31855.1	123	15	6	0.714097	1313
TR_15_C1_394	WP_000849974.1	123	15	6	0.795234	1313
TR_15_C1_395	VKD03608.1	123	15	6	0.769471	1313
TR_15_C1_396	WP_061751447.1	123	15	6	0.795234	1313
TR_15_C1_397	VJY35152.1	123	15	6	0.769471	1313
TR_15_C1_398	VKG85501.1	123	15	6	0.722462	1313
TR_15_C1_399	VNC20401.1	123	15	6	0.81648	1313
TR_15_C1_400	WP_050251795.1	123	15	6	0.769471	1313
TR_15_C1_401	VMG03591.1	123	15	6	0.714097	1313
TR_15_C1_402	VJO57544.1	123	15	6	0.769471	1313
TR_15_C1_403	WP_025172556.1	123	15	6	0.782352	1313
TR_15_C1_404	VJE24908.1	123	15	6	0.795234	1313
TR_15_C1_405	VMN88822.1	123	15	6	0.81648	1313
TR_15_C1_406	VPH92292.1	123	15	6	0.769471	1313
TR_15_C1_407	VMF87754.1	123	15	6	0.769471	1313
TR_15_C1_408	WP_050231455.1	123	15	6	0.769471	1313
TR_15_C1_409	WP_050284069.1	123	15	6	0.81648	1313
TR_15_C1_410	VPN42175.1	123	15	6	0.735343	1313
TR_15_C1_411	WP_050284749.1	123	15	6	0.81648	1313
TR_15_C1_412	VOT70223.1	123	15	6	0.769471	1313
TR_15_C1_413	VPQ34923.1	123	15	6	0.81648	1313
TR_15_C1_414	VJA37038.1	123	15	6	0.81648	1313
TR_15_C1_415	VNH66478.1	123	15	6	0.769471	1313
TR_15_C1_416	WP_130884253.1	123	15	6	0.769471	1313
TR_15_C1_417	WP_050281242.1	123	15	6	0.81648	1313
TR_15_C1_418	WP_050211127.1	123	15	6	0.81648	1313
TR_15_C1_419	VIR74349.1	123	15	6	0.722462	1313
TR_15_C1_420	WP_050246775.1	123	15	6	0.81648	1313
TR_15_C1_421	WP_050230743.1	123	15	6	0.769471	1313
TR_15_C1_422	VOJ36888.1	123	15	6	0.735343	1313
TR_15_C1_423	VPD84116.1	123	15	6	0.769471	1313
TR_15_C1_424	WP_050392496.1	123	15	6	0.81648	1313
TR_15_C1_425	VJR78273.1	123	15	6	0.722462	1313
TR_15_C1_426	VQX63819.1	123	15	6	0.714097	1313
TR_15_C1_427	WP_050393724.1	123	15	6	0.722462	1313
TR_15_C1_428	WP_050283868.1	123	15	6	0.81648	1313
TR_15_C1_429	WP_061631562.1	123	15	6	0.769471	1313
TR_15_C1_430	UPI00061B91FD	123	15	6	0.769471	1313
TR_15_C1_431	WP_000693091.1	123	15	6	0.769471	1313
TR_15_C1_432	WP_130894543.1	123	15	6	0.714097	1313
TR_15_C1_433	VPX29978.1	123	15	6	0.735343	1313
TR_15_C1_434	WP_057595221.1	123	15	6	0.714097	1313
TR_15_C1_435	CAG5833831.1	123	15	6	0.722462	1313
TR_15_C1_436	VKF81004.1	123	15	6	0.769471	1313
TR_15_C1_437	WP_050974948.1	123	15	6	0.81648	1313
TR_15_C1_438	VIU42638.1	123	15	6	0.722462	1313
TR_15_C1_439	VJJ35917.1	123	15	6	0.769471	1313
TR_15_C1_440	UPI0005E83325	123	15	6	0.714097	1313
TR_15_C1_441	WP_050228872.1	123	15	6	0.769471	1313
TR_15_C1_442	VJC73359.1	123	15	6	0.81648	1313
TR_15_C1_443	VKW14093.1	123	15	6	0.769471	1313
TR_15_C1_444	WP_050284578.1	123	15	6	0.769471	1313
TR_15_C1_445	VLN85193.1	123	15	6	0.803599	1313
TR_15_C1_446	WP_000849976.1	123	15	6	0.795234	1313
TR_15_C1_447	VIV32158.1	123	15	6	0.81648	1313
TR_15_C1_448	VPS86736.1	123	15	6	0.769471	1313
TR_15_C1_449	VJR43194.1	123	15	6	0.714097	1313
TR_15_C1_450	VJW21130.1	123	15	6	0.81648	1313
TR_15_C1_451	WP_054378418.1	123	15	6	0.769471	1313
TR_15_C1_452	VMC79618.1	123	15	6	0.769471	1313
TR_15_C1_453	WP_050264130.1	123	15	6	0.863489	1313
TR_15_C1_454	VSV85177.1	123	15	6	0.769471	1313
TR_15_C1_455	WP_047498708.1	123	15	6	0.769471	1313
TR_15_C1_456	VIT50395.1	123	15	6	0.81648	1313
TR_15_C1_457	WP_050990562.1	123	15	6	0.81648	1313
TR_15_C1_458	VLA09864.1	123	15	6	0.769471	1313
TR_15_C1_459	VPO93209.1	123	15	6	0.81648	1313
TR_15_C1_460	WP_050309228.1	123	15	6	0.81648	1313
TR_15_C1_461	WP_050258519.1	123	15	6	0.769471	1313
TR_15_C1_462	WP_057527262.1	123	15	6	0.81648	1313
TR_15_C1_463	CJP25370.1	123	15	6	0.803599	1313
TR_15_C1_464	WP_054369640.1	123	15	6	0.714097	1313
TR_15_C1_465	VIU83044.1	123	15	6	0.769471	1313
TR_15_C1_466	WP_061632081.1	123	15	6	0.769471	1313
TR_15_C1_467	VLD79837.1	123	15	6	0.81648	1313
TR_15_C1_468	VJO24133.1	123	15	6	0.722462	1313
TR_15_C1_469	WP_050273979.1	123	15	6	0.714097	1313
TR_15_C1_470	VLH92749.1	123	15	6	0.782352	1313
TR_15_C1_471	WP_050283445.1	123	15	6	0.81648	1313
TR_15_C1_472	WP_111688070.1	123	15	6	0.769471	1313
TR_15_C1_473	WP_057527547.1	123	15	6	0.81648	1313
TR_15_C1_474	WP_050241721.1	123	15	6	0.769471	1313
TR_15_C1_475	WP_050270166.1	123	15	6	0.81648	1313
TR_15_C1_476	WP_057528846.1	123	15	6	0.81648	1313
TR_15_C1_477	WP_238843238.1	123	15	6	0.782352	1313
TR_15_C1_478	VPS98856.1	123	15	6	0.769471	1313
TR_15_C1_479	VKX64494.1	123	15	6	0.735343	1313
TR_15_C1_480	VML39332.1	123	15	6	0.769471	1313
TR_15_C1_481	VOP86753.1	123	15	6	0.722462	1313
TR_15_C1_482	WP_057529614.1	123	15	6	0.81648	1313
TR_15_C1_483	VOS90071.1	123	15	6	0.81648	1313
TR_15_C1_484	VMV81196.1	123	15	6	0.714097	1313
TR_15_C1_485	WP_057532073.1	123	15	6	0.769471	1313
TR_15_C1_486	WP_057529474.1	123	15	6	0.863489	1313
TR_15_C1_487	WP_050266368.1	123	15	6	0.81648	1313
TR_15_C1_488	VPI14800.1	123	15	6	0.769471	1313
TR_15_C1_489	WP_061747868.1	123	15	6	0.769471	1313
TR_15_C1_490	WP_050393351.1	123	15	6	0.81648	1313
TR_15_C1_491	UPI0005DD12D8	123	15	6	0.81648	1313
TR_15_C1_492	WP_050241191.1	123	15	6	0.769471	1313
TR_15_C1_493	VPW72893.1	123	15	6	0.735343	1313
TR_15_C1_494	VSD30313.1	123	15	6	0.735343	1313
TR_15_C1_495	WP_050282249.1	123	15	6	0.769471	1313
TR_15_C1_496	VPG28634.1	123	15	6	0.81648	1313
TR_15_C1_497	VNF51498.1	123	15	6	0.769471	1313
TR_15_C1_498	VLM35872.1	123	15	6	0.769471	1313
TR_15_C1_499	VPP79058.1	123	15	6	0.81648	1313
TR_15_C1_500	WP_050394794.1	123	15	6	0.81648	1313
TR_15_C1_501	VIS74529.1	123	15	6	0.769471	1313
TR_15_C1_502	WP_050284770.1	123	15	6	0.769471	1313
TR_15_C1_503	VKD01707.1	123	15	6	0.81648	1313
TR_15_C1_504	WP_050972811.1	123	15	6	0.761106	1313
TR_15_C1_505	WP_050275057.1	123	15	6	0.81648	1313
TR_15_C1_506	VPE83277.1	123	15	6	0.81648	1313
TR_15_C1_507	VRR98713.1	123	15	6	0.714097	1313
TR_15_C1_508	WP_050306422.1	123	15	6	0.769471	1313
TR_15_C1_509	WP_001092031.1	123	15	6	0.769471	1313
TR_15_C1_510	VTB77534.1	123	15	6	0.769471	1313
TR_15_C1_511	WP_061768073.1	123	15	6	0.714097	1313
TR_15_C1_512	VKZ16254.1	123	15	6	0.863489	1313
TR_15_C1_513	WP_050298988.1	123	15	6	0.769471	1313
TR_15_C1_514	VLF08507.1	123	15	6	0.722462	1313
TR_15_C1_515	UPI00061C4735	123	15	6	0.761106	1313
TR_15_C1_516	WP_061647243.1	123	15	6	0.795234	1313
TR_15_C1_517	OYL00627.1	123	15	6	0.81648	1449967
TR_15_C1_518	WP_248278851.1	123	15	6	0.81648	1313
TR_15_C1_519	SUO11090.1	123	15	6	0.722462	1313
TR_15_C1_520	WP_050393963.1	123	15	6	0.769471	1313
TR_15_C1_521	WP_050309027.1	123	15	6	0.81648	1313
TR_15_C1_522	VJD98304.1	123	15	6	0.81648	1313
TR_15_C1_523	VTC94562.1	123	15	6	0.795234	1313
TR_15_C1_524	WP_130885589.1	123	15	6	0.782352	1313
TR_15_C1_525	WP_224380778.1	123	15	6	0.81648	1313
TR_15_C1_526	VPG00829.1	123	15	6	0.81648	1313
TR_15_C1_527	WP_055356537.1	123	15	6	0.81648	1313
TR_15_C1_528	VMJ76264.1	124	15	6	0.782352	1313
TR_15_C1_529	VKX82107.1	124	15	6	0.782352	1313
TR_15_C1_530	VIP12413.1	124	15	6	0.81648	1313
TR_15_C1_531	WP_061765942.1	125	15	6	0.769471	1313
TR_15_C1_532	VIR30401.1	125	15	6	0.769471	1313
TR_15_C1_533	WP_050254735.1	125	15	6	0.769471	1313
TR_15_C1_534	WP_050233683.1	125	15	6	0.769471	1313
TR_15_C1_535	WP_057586058.1	125	15	6	0.769471	1313
TR_15_C1_536	WP_050265380.1	125	15	6	0.769471	1313
TR_15_C1_537	VJN59688.1	125	15	6	0.769471	1313
TR_15_C1_538	VOG24460.1	125	15	6	0.722462	1313
TR_15_C1_539	VPK20119.1	125	15	6	0.81648	1313
TR_15_C1_540	WP_050311947.1	125	15	6	0.81648	1313
TR_15_C1_541	VJM95501.1	125	15	6	0.769471	1313
TR_15_C1_542	WP_050293416.1	125	15	6	0.81648	1313
TR_15_C1_543	VIT91485.1	125	15	6	0.769471	1313
TR_15_C1_544	VKH03886.1	125	15	6	0.769471	1313
TR_15_C1_545	VMI54451.1	125	15	6	0.769471	1313
TR_15_C1_546	VPG37110.1	125	15	6	0.769471	1313
TR_15_C1_547	COC37439.1	125	15	6	0.769471	1313
TR_15_C1_548	VQS38099.1	125	15	6	0.81648	1313
TR_15_C1_549	VQU49718.1	125	15	6	0.782352	1313
TR_15_C1_550	WP_061762463.1	125	15	6	0.769471	1313
TR_15_C1_551	WP_050275019.1	125	15	6	0.769471	1313
TR_15_C1_552	VJS57656.1	125	15	6	0.769471	1313
TR_15_C1_553	WP_000693380.1	125	15	6	0.769471	1313
TR_15_C1_554	VSA75255.1	125	15	6	0.769471	1313
TR_15_C1_555	WP_050388831.1	126	15	6	0.769471	1313
TR_15_C1_556	WP_057527551.1	126	15	6	0.81648	1313
TR_15_C1_557	VNG96826.1	126	15	6	0.769471	1313
TR_15_C1_558	VKZ04633.1	128	15	6	0.782352	1313
TR_15_C1_559	WP_050304349.1	128	15	6	0.769471	1313
TR_15_C1_560	WP_050392088.1	128	15	6	0.81648	1313
TR_15_C1_561	WP_055387025.1	128	15	6	0.81648	1313
TR_15_C1_562	WP_057532216.1	128	15	6	0.81648	1313
TR_15_C1_563	UPI0005E30ADB	128	15	6	0.863489	1313
TR_15_C1_564	VJN27905.1	128	15	6	0.863489	1313
TR_15_C1_565	WP_057525422.1	128	15	6	0.81648	1313
TR_15_C1_566	VNL93160.1	128	15	6	0.863489	1313
TR_15_C1_567	WP_050271381.1	128	15	6	0.769471	1313
TR_15_C1_568	WP_050984427.1	128	15	6	0.863489	1313
TR_15_C1_569	RJP08010.1	128	15	6	0.722462	257758
TR_15_C1_570	WP_050972108.1	128	15	6	0.81648	1313
TR_15_C1_571	WP_057592796.1	128	15	6	0.81648	1313
TR_15_C1_572	UPI0005DDAD59	128	15	6	0.863489	1313
TR_15_C1_573	WP_050972671.1	128	15	6	0.81648	1313
TR_15_C1_574	UPI0005DC18CB	128	15	6	0.81648	1313
TR_15_C1_575	WP_061645480.1	128	15	6	0.81648	1313
TR_15_C1_576	WP_050212175.1	128	15	6	0.81648	1313
TR_15_C1_577	VPT06323.1	128	15	6	0.81648	1313
TR_15_C1_578	WP_057536334.1	128	15	6	0.769471	1313
TR_15_C1_579	VPB01841.1	128	15	6	0.863489	1313
TR_15_C1_580	UPI0005E6C411	129	15	6	0.769471	1313
TR_15_C1_581	WP_153299680.1	129	15	6	0.769471	1313
TR_15_C1_582	CAG5478997.1	129	15	6	0.81648	1313
TR_15_C1_583	VLV11422.1	130	15	6	0.81648	1313
TR_15_C1_584	VRD51686.1	130	15	6	0.829361	1313
TR_15_C1_585	VNF66379.1	130	15	6	0.782352	1313
TR_15_C1_586	CJF75206.1	130	15	6	0.850608	1313
TR_15_C1_587	VPK23955.1	130	15	6	0.829361	1313
TR_15_C1_588	VMQ51258.1	130	15	6	0.829361	1313
TR_15_C1_589	VJT36028.1	130	15	6	0.81648	1313
TR_15_C1_590	VSY60661.1	130	15	6	0.863489	1313
TR_15_C1_591	VIP42930.1	130	15	6	0.782352	1313
TR_15_C1_592	VPI58520.1	130	15	6	0.829361	1313
TR_15_C1_593	A0A4N6PRU4	130	15	6	0.829361	1313
TR_15_C1_594	VPR31847.1	130	15	6	0.829361	1313
TR_15_C1_595	VRD81777.1	131	15	6	0.769471	1313
TR_15_C1_596	WP_061367046.1	132	15	6	0.81648	1313
TR_15_C1_597	WP_050213147.1	132	15	6	0.81648	1313
TR_15_C1_598	WP_050270977.1	132	15	6	0.81648	1313
TR_15_C1_599	VOS28996.1	132	15	6	0.81648	1313
TR_15_C1_600	VJQ22698.1	132	15	6	0.81648	1313
TR_15_C1_601	VIS81548.1	132	15	6	0.81648	1313
TR_15_C1_602	WP_050232926.1	132	15	6	0.81648	1313
TR_15_C1_603	VJD98017.1	132	15	6	0.863489	1313
TR_15_C1_604	VNL96962.1	132	15	6	0.81648	1313
TR_15_C1_605	VKR49704.1	132	15	6	0.81648	1313
TR_15_C1_606	VJJ27459.1	132	15	6	0.81648	1313
TR_15_C1_607	VPB03330.1	132	15	6	0.81648	1313
TR_15_C1_608	VRP55734.1	132	15	6	0.81648	1313
TR_15_C1_609	A0A4J1WT85	132	15	6	0.81648	1313
TR_15_C1_610	SNM82880.1	132	15	6	0.81648	1313
TR_15_C1_611	VMQ48423.1	132	15	6	0.81648	1313
TR_15_C1_612	MBZ8018314.1	132	15	6	0.863489	1313
TR_15_C1_613	VNQ71261.1	132	15	6	0.863489	1313
TR_15_C1_614	VOH95147.1	132	15	6	0.81648	1313
TR_15_C1_615	WP_061815837.1	132	15	6	0.81648	1313
TR_15_C1_616	VKO37269.1	132	15	6	0.81648	1313
TR_15_C1_617	VKJ73646.1	132	15	6	0.81648	1313
TR_15_C1_618	VKA23946.1	132	15	6	0.81648	1313
TR_15_C1_619	WP_232034523.1	132	15	6	0.81648	1313
TR_15_C1_620	WP_050243593.1	134	15	6	0.81648	1313
TR_15_C1_621	VPG66716.1	134	15	6	0.795234	1313
TR_15_C1_622	VPE98738.1	134	15	6	0.795234	1313
TR_15_C1_623	CEW97815.1	134	15	6	0.81648	1313
TR_15_C1_624	VOB03875.1	134	15	6	0.829361	1313
TR_15_C1_625	WP_050206592.1	134	15	6	0.81648	1313
TR_15_C1_626	VLX26360.1	134	15	6	0.81648	1313
TR_15_C1_627	VPW77113.1	134	15	6	0.81648	1313
TR_15_C1_628	WP_061642516.1	134	15	6	0.795234	1313
TR_15_C1_629	VQG19607.1	134	15	6	0.829361	1313
TR_15_C1_630	VKR25080.1	134	15	6	0.795234	1313
TR_15_C1_631	VKU07147.1	134	15	6	0.782352	1313
TR_15_C1_632	VQH92475.1	134	15	6	0.795234	1313
TR_15_C1_633	VQC13425.1	134	15	6	0.81648	1313
TR_15_C1_634	VLG82056.1	134	15	6	0.81648	1313
TR_15_C1_635	VTB11173.1	134	15	6	0.829361	1313
TR_15_C1_636	VPD84672.1	134	15	6	0.81648	1313
TR_15_C1_637	VLO35015.1	134	15	6	0.795234	1313
TR_15_C1_638	VPY10249.1	135	15	6	0.81648	1313
TR_15_C1_639	VJC98331.1	135	15	6	0.769471	1313
TR_15_C1_640	VNJ51607.1	135	15	6	0.769471	1313
TR_15_C1_641	CWG64210.1	135	15	6	0.769471	1313
TR_15_C1_642	VML66687.1	135	15	6	0.769471	1313
TR_15_C1_643	VKB81868.1	135	15	6	0.81648	1313
TR_15_C1_644	VNQ77382.1	135	15	6	0.863489	1313
TR_15_C1_645	VSG08386.1	135	15	6	0.863489	1313
TR_15_C1_646	CAG5799777.1	135	15	6	0.863489	1313
TR_15_C1_647	VSP59118.1	135	15	6	0.863489	1313
TR_15_C1_648	VLD00002.1	135	15	6	0.769471	1313
TR_15_C1_649	CWE37418.1	135	15	6	0.769471	1313
TR_15_C1_650	CVV43044.1	135	15	6	0.769471	1313
TR_15_C1_651	VTA76361.1	135	15	6	0.769471	1313
TR_15_C1_652	VQI30876.1	136	15	6	0.81648	1313
TR_15_C1_653	VKB28373.1	136	15	6	0.81648	1313
TR_15_C1_654	VQB18043.1	136	15	6	0.81648	1313
TR_15_C1_655	VMY39501.1	136	15	6	0.81648	1313
TR_15_C1_656	VQO54661.1	136	15	6	0.81648	1313
TR_15_C1_657	WP_078719593.1	136	15	6	0.863489	1313
TR_15_C1_658	WP_050259151.1	136	15	6	0.863489	1313
TR_15_C1_659	WP_055350891.1	136	15	6	0.81648	1313
TR_15_C1_660	VKK33846.1	136	15	6	0.81648	1313
TR_15_C1_661	WP_050392934.1	136	15	6	0.81648	1313
TR_15_C1_662	VPF96485.1	136	15	6	0.81648	1313
TR_15_C1_663	WP_057523033.1	136	15	6	0.769471	1313
TR_15_C1_664	WP_050257494.1	136	15	6	0.863489	1313
TR_15_C1_665	COP81514.1	136	15	6	0.81648	1313
TR_15_C1_666	CWI72980.1	137	15	6	0.81648	1313
TR_15_C1_667	VMN26042.1	137	15	6	0.769471	1313
TR_15_C1_668	VOU71758.1	137	15	6	0.81648	1313
TR_15_C1_669	VKR37500.1	137	15	6	0.863489	1313
TR_15_C1_670	CWI64072.1	137	15	6	0.863489	1313
TR_15_C1_671	VJO71787.1	137	15	6	0.769471	1313
TR_15_C1_672	VNZ84896.1	137	15	6	0.769471	1313
TR_15_C1_673	VJW21965.1	137	15	6	0.81648	1313
TR_15_C1_674	VLY59188.1	137	15	6	0.769471	1313
TR_15_C1_675	VKG11751.1	137	15	6	0.81648	1313
TR_15_C1_676	VON42694.1	137	15	6	0.769471	1313
TR_15_C1_677	CVN69532.1	137	15	6	0.769471	1313
TR_15_C1_678	VLZ62542.1	137	15	6	0.769471	1313
TR_15_C1_679	VSF61297.1	137	15	6	0.863489	1313
TR_15_C1_680	VSP46928.1	137	15	6	0.769471	1313
TR_15_C1_681	VLW95438.1	137	15	6	0.769471	1313
TR_15_C1_682	CAG5818590.1	137	15	6	0.863489	1313
TR_15_C1_683	VOM75041.1	137	15	6	0.769471	1313
TR_15_C1_684	VJB24106.1	137	15	6	0.769471	1313
TR_15_C1_685	VOA68022.1	137	15	6	0.769471	1313
TR_15_C1_686	CVO57679.1	137	15	6	0.863489	1313
TR_15_C1_687	CVK70132.1	137	15	6	0.769471	1313
TR_15_C1_688	VRM79875.1	137	15	6	0.769471	1313
TR_15_C1_689	VNC93149.1	137	15	6	0.769471	1313
TR_15_C1_690	VSK64539.1	137	15	6	0.769471	1313
TR_15_C1_691	VKP48092.1	137	15	6	0.769471	1313
TR_15_C1_692	CVM24924.1	137	15	6	0.769471	1313
TR_15_C1_693	CXG09102.1	137	15	6	0.769471	1313
TR_15_C1_694	CEZ16225.1	137	15	6	0.769471	1313
TR_15_C1_695	CAG5550137.1	137	15	6	0.769471	1313
TR_15_C1_696	CJR06388.1	138	15	6	0.769471	1313
TR_15_C1_697	VMU42172.1	138	15	6	0.81648	1313
TR_15_C1_698	WP_201426480.1	139	15	6	0.81648	1313
TR_15_C1_699	WP_193307063.1	139	15	6	0.81648	1313
TR_15_C1_700	VKO17233.1	139	15	6	0.782352	1313
TR_15_C1_701	VIP18666.1	139	15	6	0.81648	1313
TR_15_C1_702	VJW48212.1	139	15	6	0.81648	1313
TR_15_C1_703	WP_194281131.1	139	15	6	0.81648	1313
TR_15_C1_704	VMF10766.1	139	15	6	0.81648	1313
TR_15_C1_705	VIS48122.1	139	15	6	0.782352	1313
TR_15_C1_706	VJK16278.1	139	15	6	0.81648	1313
TR_15_C1_707	WP_150819591.1	139	15	6	0.782352	1313
TR_15_C1_708	VNC48382.1	139	15	6	0.782352	1313
TR_15_C1_709	WP_193306590.1	139	15	6	0.81648	1313
TR_15_C1_710	VPE52508.1	139	15	6	0.81648	1313
TR_15_C1_711	VNO29558.1	139	15	6	0.769471	1313
TR_15_C1_712	WP_193306575.1	139	15	6	0.81648	1313
TR_15_C1_713	VMZ21102.1	139	15	6	0.782352	1313
TR_15_C1_714	VIW85530.1	139	15	6	0.782352	1313
TR_15_C1_715	WP_208093497.1	139	15	6	0.81648	1313
TR_15_C1_716	VKK15897.1	139	15	6	0.81648	1313
TR_15_C1_717	VJS07763.1	139	15	6	0.81648	1313
TR_15_C1_718	WP_191614565.1	139	15	6	0.81648	1313
TR_15_C1_719	VOO92304.1	139	15	6	0.782352	1313
TR_15_C1_720	CZE38116.1	141	15	6	0.81648	1313
TR_15_C1_721	VLW92536.1	141	15	6	0.795234	1313
TR_15_C1_722	WP_050280451.1	141	15	6	0.81648	1313
TR_15_C1_723	VSR87164.1	141	15	6	0.81648	1313
TR_15_C1_724	WP_150857054.1	144	15	6	0.769471	1313
TR_15_C1_725	WP_078841959.1	144	15	6	0.769471	1313
TR_15_C1_726	WP_240150160.1	144	15	6	0.829361	2582685
TR_15_C1_727	WP_078842106.1	144	15	6	0.81648	1313
TR_15_C1_728	WP_050221558.1	145	15	6	0.769471	1313
TR_15_C1_729	WP_055387230.1	145	15	6	0.769471	1313
TR_15_C1_730	WP_050215420.1	145	15	6	0.769471	1313
TR_15_C1_731	WP_050280433.1	145	15	6	0.81648	1313
TR_15_C1_732	VSO67254.1	148	15	6	0.769471	1313
TR_15_C1_733	AFS44089.1	148	15	6	0.782352	697283
TR_15_C1_734	CJY96152.1	148	15	6	0.769471	1313
TR_15_C1_735	VJP90253.1	148	15	6	0.782352	1313
TR_15_C1_736	VQI94760.1	148	15	6	0.81648	1313
TR_15_C1_737	VJZ56690.1	148	15	6	0.782352	1313
TR_15_C1_738	VJO39073.1	148	15	6	0.769471	1313
TR_15_C1_739	VSP99219.1	148	15	6	0.769471	1313
TR_15_C1_740	VOT03700.1	150	15	6	0.795234	1313
TR_15_C1_741	CJZ16994.1	150	15	6	0.769471	1313
TR_15_C1_742	VRA49729.1	150	15	6	0.795234	1313
TR_15_C1_743	VKF64698.1	152	15	6	0.81648	1313
TR_15_C1_744	WP_225305646.1	155	15	6	0.769471	1313
TR_15_C1_745	WP_078140603.1	158	15	6	0.81648	1313
TR_15_C1_746	WP_078148300.1	158	15	6	0.81648	1313
TR_15_C1_747	WP_079114777.1	158	15	6	0.81648	1313
TR_15_C1_748	WP_078842311.1	158	15	6	0.81648	1313
TR_15_C1_749	WP_078171645.1	158	15	6	0.81648	1313
TR_15_C1_750	VNZ18061.1	158	15	6	0.81648	1313
TR_15_C1_751	WP_235784717.1	158	15	6	0.81648	1313
TR_15_C1_752	WP_225208915.1	158	15	6	0.863489	1313
TR_15_C1_753	WP_225208379.1	158	15	6	0.81648	1313
TR_15_C1_754	VJX75445.1	173	15	6	0.81648	1313
TR_15_C1_755	VKD77935.1	173	15	6	0.81648	1313
TR_15_C1_756	VLE92750.1	179	15	6	0.863489	1313
TR_15_C1_757	VNG63528.1	179	15	6	0.81648	1313
TR_15_C1_758	VPD45365.1	180	15	6	0.81648	1313
TR_15_C1_759	WP_078159412.1	180	15	6	0.81648	1313
TR_15_C1_760	VOO08594.1	180	15	6	0.81648	1313
TR_15_C1_761	VPH50756.1	180	15	6	0.81648	1313
TR_15_C1_762	VKC15602.1	180	15	6	0.863489	1313
TR_15_C1_763	VOR56675.1	180	15	6	0.81648	1313
TR_15_C1_764	VLB95929.1	180	15	6	0.81648	1313
TR_15_C1_765	WP_078855069.1	180	15	6	0.81648	1313
TR_15_C1_766	VIS06570.1	180	15	6	0.81648	1313
TR_15_C1_767	WP_079117595.1	180	15	6	0.81648	1313
TR_15_C1_768	WP_078376553.1	180	15	6	0.81648	1313
TR_15_C1_769	WP_078376505.1	180	15	6	0.81648	1313
TR_15_C1_770	WP_079116249.1	180	15	6	0.81648	1313
TR_15_C1_771	VPM05876.1	180	15	6	0.81648	1313
TR_15_C1_772	VJC80568.1	180	15	6	0.81648	1313
TR_15_C1_773	VPC71947.1	180	15	6	0.81648	1313
TR_15_C1_774	WP_079046656.1	180	15	6	0.81648	1313
TR_15_C1_775	WP_078159369.1	180	15	6	0.81648	1313
TR_15_C1_776	WP_078170252.1	180	15	6	0.81648	1313
TR_15_C1_777	VMT65572.1	180	15	6	0.81648	1313
TR_15_C1_778	VIP74171.1	180	15	6	0.81648	1313
TR_15_C1_779	VJH88420.1	180	15	6	0.81648	1313
TR_15_C1_780	VLG05245.1	180	15	6	0.81648	1313
TR_15_C1_781	VLZ36197.1	180	15	6	0.81648	1313
TR_15_C1_782	WP_226957952.1	185	15	6	0.769471	1313
TR_15_C1_783	VRF36486.1	502	15	6	0.829361	1313
TR_15_C1_784	CZC99588.1	548	15	6	0.829361	1313
TR_15_C1_785	VIS50716.1	548	15	6	0.829361	1313
TR_15_C1_786	VJF76900.1	548	15	6	0.863489	1313
TR_15_C1_787	VNN81320.1	548	15	6	0.735343	1313
TR_15_C1_788	CWE66790.1	548	15	6	0.782352	1313
TR_15_C1_789	CIS79400.1	548	15	6	0.863489	1313
TR_15_C1_790	VLB43073.1	548	15	6	0.829361	1313
TR_15_C1_791	CKE20056.1	548	15	6	0.829361	1313
TR_15_C1_792	CEY76282.1	548	15	6	0.769471	1313
TR_15_C1_793	VJA35483.1	548	15	6	0.863489	1313
TR_15_C1_794	VKZ47143.1	548	15	6	0.782352	1313
TR_15_C1_795	VOT10485.1	548	15	6	0.863489	1313
TR_15_C1_796	CIT16375.1	548	15	6	0.863489	1313
TR_15_C1_797	VLB01928.1	548	15	6	0.863489	1313
TR_15_C1_798	CTL61588.1	548	15	6	0.863489	1313
TR_15_C1_799	CIY75093.1	548	15	6	0.863489	1313
TR_15_C1_800	CIY88496.1	548	15	6	0.782352	1313
TR_15_C1_801	COI57102.1	548	15	6	0.863489	1313
TR_15_C1_802	VLY45461.1	548	15	6	0.829361	1313
TR_15_C1_803	VJN90765.1	548	15	6	0.829361	1313
TR_15_C1_804	CJO64892.1	548	15	6	0.863489	1313
TR_15_C1_805	VRR44367.1	548	15	6	0.829361	1313
TR_15_C1_806	CEX97211.1	548	15	6	0.782352	1313
TR_15_C1_807	VJH54344.1	548	15	6	0.829361	1313
TR_15_C1_808	COL49625.1	548	15	6	0.863489	1313
TR_15_C1_809	VJN84064.1	548	15	6	0.829361	1313
TR_15_C1_810	CMY13230.1	548	15	6	0.863489	1313
TR_15_C1_811	VJK14512.1	548	15	6	0.863489	1313
TR_15_C1_812	VFI26958.1	548	15	6	0.782352	1313
TR_15_C1_813	VNP78708.1	548	15	6	0.782352	1313
TR_15_C1_814	VIR81414.1	548	15	6	0.782352	1313
TR_15_C1_815	VRW24338.1	548	15	6	0.863489	1313
TR_15_C1_816	VOD05645.1	548	15	6	0.829361	1313
TR_15_C1_817	CJS12421.1	548	15	6	0.81648	1313
TR_15_C1_818	VPV85096.1	548	15	6	0.782352	1313
TR_15_C1_819	CXF97938.1	548	15	6	0.735343	1313
TR_15_C1_820	VOJ29415.1	548	15	6	0.863489	1313
TR_15_C1_821	CJQ92803.1	548	15	6	0.863489	1313
TR_15_C1_822	VJS81020.1	548	15	6	0.829361	1313
TR_15_C1_823	VKL86260.1	548	15	6	0.829361	1313
TR_15_C1_824	VIZ00215.1	548	15	6	0.829361	1313
TR_15_C1_825	COS78684.1	548	15	6	0.735343	1313
TR_15_C1_826	CKF59927.1	548	15	6	0.829361	1313
TR_15_C1_827	VMI75585.1	548	15	6	0.863489	1313
TR_15_C1_828	VJT91498.1	548	15	6	0.863489	1313
TR_15_C1_829	COM00716.1	548	15	6	0.829361	1313
TR_15_C1_830	VJB74365.1	548	15	6	0.829361	1313
TR_15_C1_831	VRX22273.1	548	15	6	0.829361	1313
TR_15_C1_832	VIP40530.1	548	15	6	0.863489	1313
TR_15_C1_833	CVQ90052.1	548	15	6	0.735343	1313
TR_15_C1_834	VSH90284.1	548	15	6	0.829361	1313
TR_15_C1_835	CJN15974.1	548	15	6	0.782352	1313
TR_15_C1_836	CVX95738.1	548	15	6	0.863489	1313
TR_15_C1_837	VOV77153.1	548	15	6	0.735343	1313
TR_15_C1_838	VPV62115.1	548	15	6	0.863489	1313
TR_15_C1_839	VJQ45918.1	548	15	6	0.829361	1313
TR_15_C1_840	CVW58558.1	548	15	6	0.735343	1313
TR_15_C1_841	VQM19484.1	548	15	6	0.829361	1313
TR_15_C1_842	VKC23307.1	548	15	6	0.782352	1313
TR_15_C1_843	VPP68432.1	548	15	6	0.782352	1313
TR_15_C1_844	VOX82912.1	548	15	6	0.735343	1313
TR_15_C1_845	VMT29281.1	548	15	6	0.829361	1313
TR_15_C1_846	VJM02744.1	548	15	6	0.863489	1313
TR_15_C1_847	CKB50919.1	548	15	6	0.829361	1313
TR_15_C1_848	SUO00730.1	549	15	6	0.829361	1313
TR_15_C1_849	WP_171039881.1	94	15	6.07	0.769471	257758
TR_15_C1_850	WP_193306698.1	94	15	6.07	0.863489	1313
TR_15_C1_851	WP_150857171.1	96	15	6.07	0.769471	1313
TR_15_C1_852	WP_150818781.1	105	15	6.07	0.81648	1313
TR_15_C1_853	WP_025169400.1	109	15	6.07	0.782352	1313
TR_15_C1_854	WP_050217174.1	110	15	6.07	0.863489	1313
TR_15_C1_855	WP_050235114.1	111	15	6.07	0.769471	1313
TR_15_C1_856	WP_050229958.1	111	15	6.07	0.81648	1313
TR_15_C1_857	WP_050392054.1	111	15	6.07	0.714097	1313
TR_15_C1_858	WP_050392026.1	111	15	6.07	0.769471	1313
TR_15_C1_859	WP_033689008.1	112	15	6.07	0.863489	28037
TR_15_C1_860	WP_254428180.1	114	15	6.07	0.850608	1313
TR_15_C1_861	VNP56694.1	115	15	6.07	0.81648	1313
TR_15_C1_862	WP_061814031.1	115	15	6.07	0.81648	1313
TR_15_C1_863	WP_193307808.1	119	15	6.07	0.81648	1313
TR_15_C1_864	WP_193149126.1	123	15	6.07	0.782352	1313
TR_15_C1_865	WP_061631458.1	128	15	6.07	0.897617	1313
TR_15_C1_866	WP_227416618.1	130	15	6.07	0.769471	1313
TR_15_C1_867	WP_057613438.1	131	15	6.07	0.782352	1313
TR_15_C1_868	WP_061694589.1	132	15	6.07	0.850608	1313
TR_15_C1_869	WP_226967520.1	145	15	6.07	0.769471	1313
TR_15_C1_870	CAG5336937.1	146	15	6.07	0.81648	1313
TR_15_C1_871	WP_219595556.1	113	15	6.13	0.803599	1313
TR_15_C1_872	WP_054381095.1	114	15	6.13	0.81648	1313
TR_15_C1_873	WP_061755923.1	114	15	6.13	0.81648	1313
TR_15_C1_874	VPX88238.1	114	15	6.13	0.81648	1313
TR_15_C1_875	WP_054385344.1	114	15	6.13	0.81648	1313
TR_15_C1_876	WP_001860691.1	114	15	6.13	0.863489	1313
TR_15_C1_877	VLJ75222.1	114	15	6.13	0.81648	1313
TR_15_C1_878	VKI90297.1	114	15	6.13	0.81648	1313
TR_15_C1_879	VIX77823.1	114	15	6.13	0.81648	1313
TR_15_C1_880	VKQ81447.1	114	15	6.13	0.81648	1313
TR_15_C1_881	WP_050394012.1	115	15	6.13	0.81648	1313
TR_15_C1_882	MBW5245786.1	117	15	6.13	0.803599	1313
TR_15_C1_883	WP_053042004.1	128	15	6.13	0.81648	1313
TR_15_C1_884	WP_061754011.1	128	15	6.13	0.81648	1313
TR_15_C1_885	CZC91965.1	128	15	6.13	0.81648	1313
TR_15_C1_886	WP_050281452.1	128	15	6.13	0.81648	1313
TR_15_C1_887	VOY31847.1	128	15	6.13	0.81648	1313
TR_15_C1_888	VJX25746.1	128	15	6.13	0.81648	1313
TR_15_C1_889	VQP68167.1	128	15	6.13	0.81648	1313
TR_15_C1_890	WP_074187051.1	128	15	6.13	0.863489	1313
TR_15_C1_891	VTJ08194.1	128	15	6.13	0.863489	1313
TR_15_C1_892	VKG64568.1	128	15	6.13	0.81648	1313
TR_15_C1_893	SUO24298.1	128	15	6.13	0.863489	1313
TR_15_C1_894	WP_050237044.1	128	15	6.13	0.769471	1313
TR_15_C1_895	WP_000693168.1	128	15	6.13	0.81648	1313
TR_15_C1_896	WP_057565821.1	128	15	6.13	0.81648	1313
TR_15_C1_897	VPX41449.1	128	15	6.13	0.863489	1313
TR_15_C1_898	UPI0005DD485C	128	15	6.13	0.863489	1313
TR_15_C1_899	VTC77872.1	128	15	6.13	0.81648	1313
TR_15_C1_900	WP_061763038.1	128	15	6.13	0.863489	1313
TR_15_C1_901	VLB54624.1	128	15	6.13	0.81648	1313
TR_15_C1_902	VIS13634.1	128	15	6.13	0.81648	1313
TR_15_C1_903	WP_000693166.1	128	15	6.13	0.863489	1313
TR_15_C1_904	VKL60652.1	128	15	6.13	0.81648	1313
TR_15_C1_905	WP_249274607.1	128	15	6.13	0.863489	257758
TR_15_C1_906	WP_055349714.1	128	15	6.13	0.81648	1313
TR_15_C1_907	WP_061845551.1	128	15	6.13	0.863489	1313
TR_15_C1_908	VNR07179.1	128	15	6.13	0.81648	1313
TR_15_C1_909	WP_061813737.1	128	15	6.13	0.863489	1313
TR_15_C1_910	VLO61240.1	128	15	6.13	0.863489	1313
TR_15_C1_911	WP_050295236.1	128	15	6.13	0.81648	1313
TR_15_C1_912	WP_061384003.1	128	15	6.13	0.863489	1313
TR_15_C1_913	VJF15062.1	128	15	6.13	0.863489	1313
TR_15_C1_914	WP_061760777.1	128	15	6.13	0.81648	1313
TR_15_C1_915	WP_055357448.1	128	15	6.13	0.863489	1313
TR_15_C1_916	WP_061768191.1	128	15	6.13	0.81648	1313
TR_15_C1_917	WP_061817475.1	128	15	6.13	0.863489	1313
TR_15_C1_918	WP_050272552.1	128	15	6.13	0.81648	1313
TR_15_C1_919	VMH21696.1	128	15	6.13	0.81648	1313
TR_15_C1_920	WP_050365993.1	128	15	6.13	0.81648	1313
TR_15_C1_921	VLT01048.1	128	15	6.13	0.863489	1313
TR_15_C1_922	VJA18324.1	128	15	6.13	0.863489	1313
TR_15_C1_923	VKC92545.1	128	15	6.13	0.81648	1313
TR_15_C1_924	WP_050215331.1	128	15	6.13	0.863489	1313
TR_15_C1_925	WP_050246957.1	128	15	6.13	0.81648	1313
TR_15_C1_926	WP_054386536.1	128	15	6.13	0.81648	1313
TR_15_C1_927	WP_153299214.1	103	15	6.2	0.769471	1313
TR_15_C1_928	WP_050237077.1	111	15	6.2	0.81648	1313
TR_15_C1_929	WP_225204123.1	134	15	6.2	0.769471	1313
TR_15_C1_930	VKS42040.1	98	15	6.27	0.863489	1313
TR_15_C1_931	VIR47577.1	98	15	6.27	0.863489	1313
TR_15_C1_932	WP_191239626.1	103	15	6.27	0.782352	1313
TR_15_C1_933	VLM03641.1	107	15	6.27	0.81648	1313
TR_15_C1_934	WP_050260003.1	114	15	6.27	0.81648	1313
TR_15_C1_935	WP_150820903.1	116	15	6.27	0.769471	1313
TR_15_C1_936	VPR61806.1	123	15	6.27	0.769471	1313
TR_15_C1_937	VOF74711.1	126	15	6.27	0.735343	1313
TR_15_C1_938	UPI0005E0FCA4	128	15	6.27	0.81648	1313
TR_15_C1_939	WP_057616919.1	130	15	6.27	0.81648	1313
TR_15_C1_940	WP_193218559.1	177	15	6.27	0.829361	1313
TR_15_C1_941	WP_168940381.1	98	15	6.33	0.863489	1313
TR_15_C1_942	VPL89713.1	98	15	6.33	0.81648	1313
TR_15_C1_943	VSX20853.1	98	15	6.33	0.863489	1313
TR_15_C1_944	VLF42406.1	98	15	6.33	0.897617	1313
TR_15_C1_945	VJI52547.1	98	15	6.33	0.850608	1313
TR_15_C1_946	VLO11771.1	98	15	6.33	0.863489	1313
TR_15_C1_947	VRV97643.1	98	15	6.33	0.863489	1313
TR_15_C1_948	A0A4J1Z296	98	15	6.33	0.863489	1313
TR_15_C1_949	VQT73268.1	98	15	6.33	0.81648	1313
TR_15_C1_950	VRF45456.1	107	15	6.33	0.863489	1313
TR_15_C1_951	WP_061764906.1	107	15	6.33	0.863489	1313
TR_15_C1_952	VOC68675.1	107	15	6.33	0.863489	1313
TR_15_C1_953	VLR54213.1	107	15	6.33	0.863489	1313
TR_15_C1_954	VRR75520.1	118	15	6.33	0.863489	1313
TR_15_C1_955	VKV97115.1	118	15	6.33	0.897617	1313
TR_15_C1_956	WP_061694540.1	118	15	6.33	0.863489	1313
TR_15_C1_957	WP_180715197.1	134	15	6.33	0.850608	1313
TR_15_C1_958	VRD83531.1	138	15	6.33	0.81648	1313
TR_15_C1_959	UPI0005E7160B	160	15	6.33	0.769471	1313
TR_15_C1_960	WP_050215521.1	115	15	6.4	0.897617	1313
TR_15_C1_961	WP_078929915.1	115	15	6.4	0.769471	257758
TR_15_C1_962	WP_079230790.1	115	15	6.4	0.81648	257758
TR_15_C1_963	VKS12051.1	115	15	6.4	0.897617	1313
TR_15_C1_964	VIV34290.1	115	15	6.4	0.897617	1313
TR_15_C1_965	VJP73730.1	117	15	6.4	0.81648	1313
TR_15_C1_966	VMZ19138.1	117	15	6.4	0.863489	1313
TR_15_C1_967	VIV82329.1	117	15	6.4	0.81648	1313
TR_15_C1_968	VRR44800.1	118	15	6.4	0.81648	1313
TR_15_C1_969	VOB37397.1	125	15	6.4	0.897617	1313
TR_15_C1_970	VMU87737.1	125	15	6.4	0.897617	1313
TR_15_C1_971	VSN75944.1	319	15	6.4	0.782352	1313
TR_15_C1_972	WP_050967330.1	104	15	6.47	0.829361	1313
TR_15_C1_973	WP_201418503.1	104	15	6.47	0.863489	1313
TR_15_C1_974	WP_050229654.1	105	15	6.47	0.81648	1313
TR_15_C1_975	WP_191972800.1	106	15	6.47	0.81648	1313
TR_15_C1_976	WP_193218930.1	106	15	6.47	0.81648	1313
TR_15_C1_977	UPI0005DF11F9	106	15	6.47	0.81648	1313
TR_15_C1_978	WP_193311008.1	106	15	6.47	0.829361	1313
TR_15_C1_979	VPA00193.1	106	15	6.47	0.782352	1313
TR_15_C1_980	VOI89624.1	106	15	6.47	0.829361	1313
TR_15_C1_981	WP_191620233.1	106	15	6.47	0.81648	1313
TR_15_C1_982	WP_193306487.1	106	15	6.47	0.81648	1313
TR_15_C1_983	WP_193218963.1	106	15	6.47	0.81648	1313
TR_15_C1_984	VNP65332.1	107	15	6.47	0.81648	1313
TR_15_C1_985	VMW83916.1	108	15	6.47	0.81648	1313
TR_15_C1_986	WP_192939865.1	108	15	6.47	0.81648	1313
TR_15_C1_987	CJT81458.1	109	15	6.47	0.81648	1313
TR_15_C1_988	WP_050964843.1	110	15	6.47	0.81648	1313
TR_15_C1_989	UPI0005E778D0	110	15	6.47	0.81648	1313
TR_15_C1_990	WP_050247044.1	113	15	6.47	0.81648	1313
TR_15_C1_991	WP_050967994.1	113	15	6.47	0.81648	1313
TR_15_C1_992	UPI0005DE70CD	115	15	6.47	0.81648	1313
TR_15_C1_993	A0A0T8EKR4	115	15	6.47	0.81648	1313
TR_15_C1_994	WP_193305953.1	117	15	6.47	0.863489	1313
TR_15_C1_995	VKI35427.1	117	15	6.47	0.863489	1313
TR_15_C1_996	WP_192573239.1	117	15	6.47	0.829361	1313
TR_15_C1_997	VSK76058.1	117	15	6.47	0.81648	1313
TR_15_C1_998	VJM37246.1	117	15	6.47	0.782352	1313
TR_15_C1_999	WP_050393029.1	117	15	6.47	0.81648	1313
TR_15_C1_1000	CJX74824.1	117	15	6.47	0.769471	1313
TR_15_C1_1001	WP_220514033.1	117	15	6.47	0.782352	1313
TR_15_C1_1002	VIT77861.1	117	15	6.47	0.829361	1313
TR_15_C1_1003	WP_194248427.1	117	15	6.47	0.863489	1313
TR_15_C1_1004	VSF51525.1	117	15	6.47	0.829361	1313
TR_15_C1_1005	VIU41837.1	117	15	6.47	0.863489	1313
TR_15_C1_1006	VLM79996.1	117	15	6.47	0.782352	1313
TR_15_C1_1007	WP_197097791.1	117	15	6.47	0.81648	1313
TR_15_C1_1008	WP_050221549.1	117	15	6.47	0.769471	1313
TR_15_C1_1009	UPI0005E6606A	117	15	6.47	0.81648	1313
TR_15_C1_1010	VLT93727.1	117	15	6.47	0.863489	1313
TR_15_C1_1011	WP_050248783.1	117	15	6.47	0.81648	1313
TR_15_C1_1012	VST64892.1	118	15	6.47	0.769471	1313
TR_15_C1_1013	VRK84387.1	118	15	6.47	0.863489	1313
TR_15_C1_1014	VMM18617.1	118	15	6.47	0.863489	1313
TR_15_C1_1015	WP_219575202.1	118	15	6.47	0.81648	1313
TR_15_C1_1016	EHY95187.1	118	15	6.47	0.81648	760742
TR_15_C1_1017	WP_050307875.1	118	15	6.47	0.769471	1313
TR_15_C1_1018	VNR14165.1	118	15	6.47	0.81648	1313
TR_15_C1_1019	VJL81243.1	118	15	6.47	0.81648	1313
TR_15_C1_1020	VJJ28709.1	118	15	6.47	0.81648	1313
TR_15_C1_1021	VKA48216.1	118	15	6.47	0.81648	1313
TR_15_C1_1022	A0A4J2C189	118	15	6.47	0.81648	1313
TR_15_C1_1023	VJG50258.1	118	15	6.47	0.81648	1313
TR_15_C1_1024	WP_050278780.1	118	15	6.47	0.769471	1313
TR_15_C1_1025	VLV79494.1	118	15	6.47	0.81648	1313
TR_15_C1_1026	VOV71176.1	118	15	6.47	0.863489	1313
TR_15_C1_1027	VRM08080.1	118	15	6.47	0.782352	1313
TR_15_C1_1028	VOX81245.1	118	15	6.47	0.81648	1313
TR_15_C1_1029	VPI69310.1	118	15	6.47	0.81648	1313
TR_15_C1_1030	VSZ20504.1	118	15	6.47	0.863489	1313
TR_15_C1_1031	VNH33400.1	118	15	6.47	0.81648	1313
TR_15_C1_1032	VJH57753.1	118	15	6.47	0.782352	1313
TR_15_C1_1033	WP_050271030.1	118	15	6.47	0.761106	1313
TR_15_C1_1034	WP_222131092.1	119	15	6.47	0.769471	1313
TR_15_C1_1035	WP_050247245.1	120	15	6.47	0.769471	1313
TR_15_C1_1036	WP_061713977.1	122	15	6.47	0.897617	1313
TR_15_C1_1037	VMP56578.1	122	15	6.47	0.863489	1313
TR_15_C1_1038	VLD69120.1	122	15	6.47	0.863489	1313
TR_15_C1_1039	WP_050270889.1	125	15	6.47	0.863489	1313
TR_15_C1_1040	VLG11097.1	130	15	6.47	0.81648	1313
TR_15_C1_1041	WP_193216115.1	130	15	6.47	0.863489	1313
TR_15_C1_1042	WP_057524719.1	130	15	6.47	0.81648	1313
TR_15_C1_1043	WP_172964099.1	130	15	6.47	0.81648	1313
TR_15_C1_1044	VOS74023.1	130	15	6.47	0.81648	1313
TR_15_C1_1045	WP_193219101.1	139	15	6.47	0.769471	1313
TR_15_C1_1046	WP_050987472.1	146	15	6.47	0.782352	1313
TR_15_C1_1047	TVX08223.1	146	15	6.47	0.761106	1313
TR_15_C1_1048	WP_191972942.1	174	15	6.47	0.897617	1313
TR_15_C1_1049	WP_061367785.1	107	15	6.53	0.829361	1313
TR_15_C1_1050	VKV05505.1	107	15	6.53	0.829361	1313
TR_15_C1_1051	WP_069129726.1	107	15	6.53	0.829361	1313
TR_15_C1_1052	VRD58596.1	107	15	6.53	0.829361	1313
TR_15_C1_1053	UPI000766A01F	107	15	6.53	0.829361	1313
TR_15_C1_1054	VJH48984.1	107	15	6.53	0.863489	1313
TR_15_C1_1055	WP_191972701.1	107	15	6.53	0.829361	1313
TR_15_C1_1056	WP_054381678.1	107	15	6.53	0.829361	1313
TR_15_C1_1057	WP_061815735.1	107	15	6.53	0.829361	1313
TR_15_C1_1058	VJY12892.1	107	15	6.53	0.829361	1313
TR_15_C1_1059	VOQ50604.1	107	15	6.53	0.829361	1313
TR_15_C1_1060	VKA61554.1	107	15	6.53	0.863489	1313
TR_15_C1_1061	VMU69897.1	107	15	6.53	0.829361	1313
TR_15_C1_1062	VOP66741.1	107	15	6.53	0.863489	1313
TR_15_C1_1063	VKC73762.1	107	15	6.53	0.829361	1313
TR_15_C1_1064	VSV83430.1	107	15	6.53	0.863489	1313
TR_15_C1_1065	VRI99979.1	107	15	6.53	0.829361	1313
TR_15_C1_1066	VLY42991.1	107	15	6.53	0.829361	1313
TR_15_C1_1067	VJE38635.1	107	15	6.53	0.863489	1313
TR_15_C1_1068	VIP13749.1	107	15	6.53	0.829361	1313
TR_15_C1_1069	VNV25827.1	107	15	6.53	0.829361	1313
TR_15_C1_1070	VKR28710.1	107	15	6.53	0.829361	1313
TR_15_C1_1071	CIZ99125.1	117	15	6.53	0.81648	1313
TR_15_C1_1072	VJD71701.1	118	15	6.53	0.863489	1313
TR_15_C1_1073	VPX33813.1	118	15	6.53	0.863489	1313
TR_15_C1_1074	VPQ91815.1	118	15	6.53	0.863489	1313
TR_15_C1_1075	VNT36362.1	118	15	6.53	0.863489	1313
TR_15_C1_1076	VNZ17334.1	118	15	6.53	0.863489	1313
TR_15_C1_1077	WP_050250949.1	118	15	6.53	0.81648	1313
TR_15_C1_1078	VSI36579.1	118	15	6.53	0.863489	1313
TR_15_C1_1079	VOP24235.1	118	15	6.53	0.829361	1313
TR_15_C1_1080	EGE88224.1	118	15	6.53	0.863489	760746
TR_15_C1_1081	VPB63008.1	118	15	6.53	0.863489	1313
TR_15_C1_1082	VRU27658.1	118	15	6.53	0.81648	1313
TR_15_C1_1083	VKI04709.1	118	15	6.53	0.863489	1313
TR_15_C1_1084	VLG56914.1	118	15	6.53	0.863489	1313
TR_15_C1_1085	VKJ90809.1	118	15	6.53	0.863489	1313
TR_15_C1_1086	WP_061643567.1	118	15	6.53	0.829361	1313
TR_15_C1_1087	EHE15661.1	118	15	6.53	0.863489	760799
TR_15_C1_1088	WP_061820297.1	118	15	6.53	0.829361	1313
TR_15_C1_1089	EJH02867.1	118	15	6.53	0.863489	1105117
TR_15_C1_1090	WP_000785240.1	118	15	6.53	0.863489	1313
TR_15_C1_1091	VQQ58243.1	118	15	6.53	0.863489	1313
TR_15_C1_1092	WP_000785211.1	118	15	6.53	0.863489	1313
TR_15_C1_1093	VJG67613.1	118	15	6.53	0.863489	1313
TR_15_C1_1094	VON22622.1	118	15	6.53	0.829361	1313
TR_15_C1_1095	VPN58386.1	118	15	6.53	0.81648	1313
TR_15_C1_1096	WP_061767414.1	118	15	6.53	0.863489	1313
TR_15_C1_1097	VST75664.1	118	15	6.53	0.863489	1313
TR_15_C1_1098	VKR14411.1	118	15	6.53	0.782352	1313
TR_15_C1_1099	VQS64720.1	118	15	6.53	0.863489	1313
TR_15_C1_1100	VRJ86804.1	118	15	6.53	0.863489	1313
TR_15_C1_1101	VQN64728.1	118	15	6.53	0.863489	1313
TR_15_C1_1102	VJX53123.1	118	15	6.53	0.829361	1313
TR_15_C1_1103	VKR69579.1	118	15	6.53	0.829361	1313
TR_15_C1_1104	WP_061374631.1	118	15	6.53	0.863489	1313
TR_15_C1_1105	WP_191614866.1	131	15	6.53	0.863489	1313
TR_15_C1_1106	WP_220514731.1	139	15	6.53	0.829361	1313
TR_15_C1_1107	VQO94842.1	154	15	6.53	0.829361	1313
TR_15_C1_1108	WP_050281264.1	160	15	6.53	0.769471	1313
TR_15_C1_1109	WP_050269576.1	160	15	6.53	0.81648	1313
TR_15_C1_1110	VSW78690.1	115	15	6.6	0.829361	1313
TR_15_C1_1111	WP_248278846.1	115	15	6.6	0.863489	1313
TR_15_C1_1112	WP_050200040.1	115	15	6.6	0.782352	1313
TR_15_C1_1113	WP_050968185.1	115	15	6.6	0.81648	1313
TR_15_C1_1114	WP_050201167.1	118	15	6.6	0.829361	1313
TR_15_C1_1115	WP_078156474.1	125	15	6.6	0.829361	1313
TR_15_C1_1116	CIT28567.1	136	15	6.6	0.769471	1313
TR_15_C1_1117	VPY63735.1	137	15	6.6	0.769471	1313
TR_15_C1_1118	WP_050392528.1	138	15	6.6	0.803599	1313
TR_15_C1_1119	VLC15176.1	140	15	6.6	0.829361	1313
TR_15_C1_1120	WP_220514320.1	140	15	6.6	0.829361	1313
TR_15_C1_1121	WP_193319829.1	140	15	6.6	0.829361	1313
TR_15_C1_1122	WP_220514584.1	140	15	6.6	0.829361	1313
TR_15_C1_1123	CEX29102.1	145	15	6.6	0.829361	1313
TR_15_C1_1124	VOZ10185.1	147	15	6.6	0.897617	1313
TR_15_C1_1125	WP_054367388.1	147	15	6.6	0.850608	1313
TR_15_C1_1126	VTE38143.1	147	15	6.6	0.897617	1313
TR_15_C1_1127	VKB99336.1	147	15	6.6	0.850608	1313
TR_15_C1_1128	WP_054381500.1	147	15	6.6	0.897617	1313
TR_15_C1_1129	WP_061372768.1	147	15	6.6	0.897617	1313
TR_15_C1_1130	WP_061649867.1	147	15	6.6	0.850608	1313
TR_15_C1_1131	WP_050274537.1	154	15	6.6	0.81648	1313
TR_15_C1_1132	VSP35119.1	155	15	6.6	0.829361	1313
TR_15_C1_1133	VQO79378.1	155	15	6.6	0.829361	1313
TR_15_C1_1134	VNW16097.1	155	15	6.6	0.829361	1313
TR_15_C1_1135	WP_180372066.1	155	15	6.6	0.863489	1313
TR_15_C1_1136	WP_050965903.1	115	15	6.67	0.769471	1313
TR_15_C1_1137	WP_061755934.1	128	15	6.67	0.81648	1313
TR_15_C1_1138	VMD79085.1	128	15	6.67	0.81648	1313
TR_15_C1_1139	VMD78842.1	130	15	6.67	0.863489	1313
TR_15_C1_1140	VIS30134.1	130	15	6.67	0.863489	1313
TR_15_C1_1141	CVS22830.1	130	15	6.67	0.863489	1313
TR_15_C1_1142	VNG90805.1	130	15	6.67	0.863489	1313
TR_15_C1_1143	VJK95417.1	130	15	6.67	0.863489	1313
TR_15_C1_1144	WP_192794696.1	134	15	6.67	0.863489	1313
TR_15_C1_1145	WP_057527782.1	107	15	6.73	0.81648	1313
TR_15_C1_1146	CYJ61742.1	108	15	6.73	0.850608	1313
TR_15_C1_1147	VOG78055.1	108	15	6.73	0.897617	1313
TR_15_C1_1148	VMO54202.1	108	15	6.73	0.81648	1313
TR_15_C1_1149	VIR23875.1	108	15	6.73	0.897617	1313
TR_15_C1_1150	VKE04353.1	108	15	6.73	0.897617	1313
TR_15_C1_1151	VIU51604.1	108	15	6.73	0.897617	1313
TR_15_C1_1152	WP_001838809.1	112	15	6.73	0.850608	1313
TR_15_C1_1153	WP_054363872.1	112	15	6.73	0.897617	1313
TR_15_C1_1154	WP_050964939.1	125	15	6.73	0.897617	1313
TR_15_C1_1155	WP_050284693.1	125	15	6.73	0.829361	1313
TR_15_C1_1156	WP_052830701.1	125	15	6.73	0.81648	1313
TR_15_C1_1157	VIZ27652.1	127	15	6.73	0.714097	1313
TR_15_C1_1158	VLA15376.1	127	15	6.73	0.714097	1313
TR_15_C1_1159	WP_201336431.1	127	15	6.73	0.714097	1313
TR_15_C1_1160	VKS02164.1	127	15	6.73	0.714097	1313
TR_15_C1_1161	SNN90152.1	130	15	6.73	0.850608	1313
TR_15_C1_1162	VMJ25000.1	130	15	6.73	0.897617	1313
TR_15_C1_1163	VJU14919.1	130	15	6.73	0.81648	1313
TR_15_C1_1164	WP_096376136.1	130	15	6.73	0.863489	1313
TR_15_C1_1165	VLU50033.1	130	15	6.73	0.897617	1313
TR_15_C1_1166	VPB01895.1	130	15	6.73	0.897617	1313
TR_15_C1_1167	VIY77478.1	130	15	6.73	0.803599	1313
TR_15_C1_1168	UPI00020A91CF	130	15	6.73	0.850608	760861
TR_15_C1_1169	WP_061762466.1	130	15	6.73	0.850608	1313
TR_15_C1_1170	CVN63851.1	130	15	6.73	0.897617	1313
TR_15_C1_1171	WP_057532205.1	130	15	6.73	0.863489	1313
TR_15_C1_1172	VPN87531.1	130	15	6.73	0.850608	1313
TR_15_C1_1173	WP_053039949.1	130	15	6.73	0.897617	1313
TR_15_C1_1174	WP_000464391.1	130	15	6.73	0.863489	1313
TR_15_C1_1175	VPU23221.1	130	15	6.73	0.897617	1313
TR_15_C1_1176	WP_054386556.1	130	15	6.73	0.850608	1313
TR_15_C1_1177	SNL46686.1	130	15	6.73	0.803599	1313
TR_15_C1_1178	WP_061773150.1	130	15	6.73	0.897617	1313
TR_15_C1_1179	VKD13888.1	130	15	6.73	0.897617	1313
TR_15_C1_1180	CJE17718.1	130	15	6.73	0.863489	1313
TR_15_C1_1181	VMG39322.1	130	15	6.73	0.897617	1313
TR_15_C1_1182	WP_000464392.1	130	15	6.73	0.897617	1313
TR_15_C1_1183	VMU49471.1	130	15	6.73	0.897617	1313
TR_15_C1_1184	WP_000464403.1	130	15	6.73	0.897617	1313
TR_15_C1_1185	WP_061391213.1	130	15	6.73	0.897617	1313
TR_15_C1_1186	WP_050298045.1	130	15	6.73	0.863489	1313
TR_15_C1_1187	WP_061368246.1	130	15	6.73	0.897617	1313
TR_15_C1_1188	VJT45824.1	130	15	6.73	0.897617	1313
TR_15_C1_1189	VNR43368.1	130	15	6.73	0.850608	1313
TR_15_C1_1190	WP_054367869.1	130	15	6.73	0.81648	1313
TR_15_C1_1191	EDK71290.1	130	15	6.73	0.897617	406562
TR_15_C1_1192	VLD67139.1	130	15	6.73	0.897617	1313
TR_15_C1_1193	WP_061751995.1	130	15	6.73	0.897617	1313
TR_15_C1_1194	VKD30894.1	130	15	6.73	0.897617	1313
TR_15_C1_1195	VLA34495.1	130	15	6.73	0.897617	1313
TR_15_C1_1196	VRK54962.1	130	15	6.73	0.897617	1313
TR_15_C1_1197	VJJ70828.1	130	15	6.73	0.897617	1313
TR_15_C1_1198	WP_054381483.1	130	15	6.73	0.897617	1313
TR_15_C1_1199	SNM40251.1	130	15	6.73	0.850608	1313
TR_15_C1_1200	VSD56913.1	130	15	6.73	0.897617	1313
TR_15_C1_1201	VQU15208.1	130	15	6.73	0.897617	1313
TR_15_C1_1202	VLP50864.1	130	15	6.73	0.850608	1313
TR_15_C1_1203	VQL14185.1	130	15	6.73	0.897617	1313
TR_15_C1_1204	VKC84759.1	130	15	6.73	0.897617	1313
TR_15_C1_1205	WP_180687838.1	130	15	6.73	0.897617	1313
TR_15_C1_1206	VMI89393.1	130	15	6.73	0.863489	1313
TR_15_C1_1207	WP_162499555.1	130	15	6.73	0.897617	1313
TR_15_C1_1208	VJS90668.1	130	15	6.73	0.897617	1313
TR_15_C1_1209	WP_180371999.1	130	15	6.73	0.897617	1313
TR_15_C1_1210	VQU26830.1	130	15	6.73	0.897617	1313
TR_15_C1_1211	VKH76083.1	130	15	6.73	0.897617	1313
TR_15_C1_1212	VPD40773.1	130	15	6.73	0.850608	1313
TR_15_C1_1213	VJI38098.1	130	15	6.73	0.897617	1313
TR_15_C1_1214	VKV00661.1	130	15	6.73	0.897617	1313
TR_15_C1_1215	SUN85224.1	130	15	6.73	0.803599	1313
TR_15_C1_1216	VMP71022.1	130	15	6.73	0.863489	1313
TR_15_C1_1217	WP_224379342.1	130	15	6.73	0.897617	1313
TR_15_C1_1218	VMM23468.1	130	15	6.73	0.897617	1313
TR_15_C1_1219	WP_224373370.1	130	15	6.73	0.897617	1313
TR_15_C1_1220	VKI93115.1	130	15	6.73	0.897617	1313
TR_15_C1_1221	VSU66816.1	130	15	6.73	0.897617	1313
TR_15_C1_1222	VKY27003.1	130	15	6.73	0.897617	1313
TR_15_C1_1223	VJF49505.1	130	15	6.73	0.897617	1313
TR_15_C1_1224	VND12436.1	130	15	6.73	0.897617	1313
TR_15_C1_1225	WP_000464404.1	130	15	6.73	0.897617	1313
TR_15_C1_1226	VRV83150.1	130	15	6.73	0.897617	1313
TR_15_C1_1227	VKG82469.1	130	15	6.73	0.897617	1313
TR_15_C1_1228	VMS22457.1	130	15	6.73	0.897617	1313
TR_15_C1_1229	WP_050276386.1	131	15	6.73	0.863489	1313
TR_15_C1_1230	WP_025169497.1	134	15	6.73	0.897617	1313
TR_15_C1_1231	VQR13401.1	134	15	6.73	0.897617	1313
TR_15_C1_1232	WP_061746829.1	134	15	6.73	0.897617	1313
TR_15_C1_1233	EHE27753.1	134	15	6.73	0.897617	760819
TR_15_C1_1234	VJJ19874.1	136	15	6.73	0.714097	1313
TR_15_C1_1235	VMB21001.1	136	15	6.73	0.714097	1313
TR_15_C1_1236	WP_057527739.1	137	15	6.73	0.897617	1313
TR_15_C1_1237	VIY26589.1	140	15	6.73	0.769471	1313
TR_15_C1_1238	VPX08823.1	140	15	6.73	0.769471	1313
TR_15_C1_1239	CMU27608.1	140	15	6.73	0.769471	1313
TR_15_C1_1240	VPK31699.1	140	15	6.73	0.769471	1313
TR_15_C1_1241	WP_050278726.1	144	15	6.73	0.81648	1313
TR_15_C1_1242	COC98572.1	145	15	6.73	0.897617	1313
TR_15_C1_1243	WP_050253903.1	152	15	6.73	0.782352	1313
TR_15_C1_1244	UPI0005DAFD07	107	15	6.8	0.81648	1313
TR_15_C1_1245	WP_050269254.1	125	15	6.8	0.81648	1313
TR_15_C1_1246	WP_057524810.1	125	15	6.8	0.81648	1313
TR_15_C1_1247	VTI20513.1	127	15	6.8	0.81648	1313
TR_15_C1_1248	WP_050210305.1	128	15	6.8	0.769471	1313
TR_15_C1_1249	WP_050277682.1	129	15	6.8	0.81648	1313
TR_15_C1_1250	WP_000693786.1	129	15	6.8	0.81648	1313
TR_15_C1_1251	WP_050276738.1	135	15	6.8	0.81648	1313
TR_15_C1_1252	WP_050365103.1	137	15	6.8	0.769471	1313
TR_15_C1_1253	WP_050366071.1	138	15	6.8	0.81648	1313
TR_15_C1_1254	WP_050230212.1	138	15	6.8	0.769471	1313
TR_15_C1_1255	VLI27299.1	143	15	6.8	0.81648	1313
TR_15_C1_1256	VLS73169.1	143	15	6.8	0.81648	1313
TR_15_C1_1257	VLZ56584.1	143	15	6.8	0.81648	1313
TR_15_C1_1258	VQK06469.1	147	15	6.8	0.897617	1313
TR_15_C1_1259	VIT20547.1	147	15	6.8	0.897617	1313
TR_15_C1_1260	VIY19342.1	147	15	6.8	0.897617	1313
TR_15_C1_1261	VOQ79630.1	147	15	6.8	0.897617	1313
TR_15_C1_1262	VJY46802.1	147	15	6.8	0.897617	1313
TR_15_C1_1263	VRP98015.1	147	15	6.8	0.897617	1313
TR_15_C1_1264	VMS48062.1	147	15	6.8	0.897617	1313
TR_15_C1_1265	VKK35942.1	147	15	6.8	0.897617	1313
TR_15_C1_1266	VIX89071.1	147	15	6.8	0.897617	1313
TR_15_C1_1267	WP_050208967.1	147	15	6.8	0.897617	1313
TR_15_C1_1268	VIS21202.1	147	15	6.8	0.897617	1313
TR_15_C1_1269	VJE97209.1	147	15	6.8	0.897617	1313
TR_15_C1_1270	VKS15073.1	147	15	6.8	0.897617	1313
TR_15_C1_1271	WP_061753735.1	147	15	6.8	0.829361	1313
TR_15_C1_1272	WP_232035880.1	147	15	6.8	0.897617	1313
TR_15_C1_1273	WP_061634878.1	147	15	6.8	0.897617	1313
TR_15_C1_1274	VND43907.1	147	15	6.8	0.897617	1313
TR_15_C1_1275	WP_084865732.1	147	15	6.8	0.897617	1313
TR_15_C1_1276	VOY49571.1	147	15	6.8	0.897617	1313
TR_15_C1_1277	WP_226372506.1	147	15	6.8	0.81648	1313
TR_15_C1_1278	WP_061844797.1	147	15	6.8	0.897617	1313
TR_15_C1_1279	VRR01199.1	147	15	6.8	0.897617	1313
TR_15_C1_1280	VJN24191.1	147	15	6.8	0.897617	1313
TR_15_C1_1281	VNF78393.1	147	15	6.8	0.863489	1313
TR_15_C1_1282	VKQ91341.1	147	15	6.8	0.897617	1313
TR_15_C1_1283	WP_061751232.1	147	15	6.8	0.897617	1313
TR_15_C1_1284	EHZ44295.1	147	15	6.8	0.803599	760806
TR_15_C1_1285	VJT48765.1	147	15	6.8	0.897617	1313
TR_15_C1_1286	WP_241003548.1	147	15	6.8	0.897617	1313
TR_15_C1_1287	WP_050302479.1	147	15	6.8	0.863489	1313
TR_15_C1_1288	VOG34418.1	147	15	6.8	0.897617	1313
TR_15_C1_1289	VJG89839.1	147	15	6.8	0.897617	1313
TR_15_C1_1290	VJE90534.1	147	15	6.8	0.897617	1313
TR_15_C1_1291	VOH40770.1	147	15	6.8	0.897617	1313
TR_15_C1_1292	CZD44222.1	147	15	6.8	0.863489	1313
TR_15_C1_1293	VJK76902.1	147	15	6.8	0.897617	1313
TR_15_C1_1294	VKD54189.1	147	15	6.8	0.897617	1313
TR_15_C1_1295	VQT58336.1	147	15	6.8	0.897617	1313
TR_15_C1_1296	VKG77866.1	147	15	6.8	0.897617	1313
TR_15_C1_1297	VSR93707.1	147	15	6.8	0.897617	1313
TR_15_C1_1298	WP_232038547.1	147	15	6.8	0.897617	1313
TR_15_C1_1299	VMQ34624.1	147	15	6.8	0.897617	1313
TR_15_C1_1300	ODO39071.1	147	15	6.8	0.897617	1313
TR_15_C1_1301	WP_055327600.1	151	15	6.8	0.863489	1313
TR_15_C1_1302	WP_078840504.1	156	15	6.8	0.769471	1313
TR_15_C1_1303	WP_050392791.1	157	15	6.8	0.769471	1313
TR_15_C1_1304	CIU71334.1	158	15	6.8	0.81648	1313
TR_15_C1_1305	WP_050258103.1	160	15	6.8	0.863489	1313
TR_15_C1_1306	WP_152310571.1	160	15	6.8	0.81648	1313
TR_15_C1_1307	WP_152161253.1	160	15	6.8	0.81648	1313
TR_15_C1_1308	CGG08214.1	171	15	6.8	0.863489	1313
TR_15_C1_1309	UPI0012435A08	173	15	6.8	0.863489	1313
TR_15_C1_1310	CJS97310.1	193	15	6.8	0.863489	1313
TR_15_C1_1311	WP_180711533.1	108	15	6.87	0.769471	1313
TR_15_C1_1312	VOX61804.1	127	15	6.87	0.769471	1313
TR_15_C1_1313	VJJ02717.1	127	15	6.87	0.714097	1313
TR_15_C1_1314	VPO91877.1	127	15	6.87	0.761106	1313
TR_15_C1_1315	WP_088783559.1	127	15	6.87	0.769471	1313
TR_15_C1_1316	WP_050968861.1	127	15	6.87	0.714097	1313
TR_15_C1_1317	VMH49713.1	127	15	6.87	0.769471	1313
TR_15_C1_1318	VKV85299.1	127	15	6.87	0.714097	1313
TR_15_C1_1319	WP_001092028.1	127	15	6.87	0.714097	1313
TR_15_C1_1320	VJR13175.1	130	15	6.87	0.863489	1313
TR_15_C1_1321	VTG60542.1	130	15	6.87	0.81648	1313
TR_15_C1_1322	VNZ95314.1	130	15	6.87	0.863489	1313
TR_15_C1_1323	VNN96385.1	130	15	6.87	0.863489	1313
TR_15_C1_1324	VNL37024.1	130	15	6.87	0.863489	1313
TR_15_C1_1325	VPL26478.1	130	15	6.87	0.81648	1313
TR_15_C1_1326	VIQ68850.1	130	15	6.87	0.81648	1313
TR_15_C1_1327	VSM39094.1	130	15	6.87	0.863489	1313
TR_15_C1_1328	UPI0005E721BF	130	15	6.87	0.81648	1313
TR_15_C1_1329	A0A853PF05	130	15	6.87	0.81648	1313
TR_15_C1_1330	VLK91208.1	130	15	6.87	0.81648	1313
TR_15_C1_1331	WP_061832905.1	134	15	6.87	0.81648	1313
TR_15_C1_1332	WP_050258328.1	134	15	6.87	0.803599	1313
TR_15_C1_1333	WP_208706250.1	138	15	6.87	0.714097	1313
TR_15_C1_1334	WP_219576667.1	138	15	6.87	0.769471	1313
TR_15_C1_1335	UPI0007695D60	138	15	6.87	0.769471	1313
TR_15_C1_1336	WP_050208971.1	138	15	6.87	0.714097	1313
TR_15_C1_1337	WP_050218460.1	138	15	6.87	0.714097	1313
TR_15_C1_1338	WP_057531812.1	138	15	6.87	0.714097	1313
TR_15_C1_1339	WP_050213848.1	138	15	6.87	0.714097	1313
TR_15_C1_1340	WP_061849636.1	138	15	6.87	0.769471	1313
TR_15_C1_1341	VMU42435.1	138	15	6.87	0.714097	1313
TR_15_C1_1342	WP_050219367.1	138	15	6.87	0.714097	1313
TR_15_C1_1343	WP_114865989.1	138	15	6.87	0.769471	1313
TR_15_C1_1344	WP_193306615.1	111	15	6.93	0.81648	1313
TR_15_C1_1345	WP_061367216.1	113	15	6.93	0.863489	1313
TR_15_C1_1346	VKP04180.1	113	15	6.93	0.863489	1313
TR_15_C1_1347	VKH51082.1	113	15	6.93	0.863489	1313
TR_15_C1_1348	VKL76380.1	113	15	6.93	0.897617	1313
TR_15_C1_1349	WP_050310512.1	124	15	6.93	0.81648	1313
TR_15_C1_1350	WP_012677065.1	125	15	6.93	0.897617	1313
TR_15_C1_1351	UPI001CC90DB1	129	15	6.93	0.850608	1313
TR_15_C1_1352	VRN88134.1	130	15	6.93	0.863489	1313
TR_15_C1_1353	WP_057527738.1	138	15	6.93	0.863489	1313
TR_15_C1_1354	VLR29985.1	138	15	6.93	0.897617	1313
TR_15_C1_1355	VQX62536.1	147	15	6.93	0.897617	1313
TR_15_C1_1356	WP_054370271.1	147	15	6.93	0.897617	1313
TR_15_C1_1357	WP_061365463.1	147	15	6.93	0.850608	1313
TR_15_C1_1358	VNZ20109.1	147	15	6.93	0.803599	1313
TR_15_C1_1359	VTA88605.1	147	15	6.93	0.81648	1313
TR_15_C1_1360	VIY31704.1	147	15	6.93	0.897617	1313
TR_15_C1_1361	VPX02824.1	147	15	6.93	0.863489	1313
TR_15_C1_1362	SNP54156.1	147	15	6.93	0.863489	1313
TR_15_C1_1363	WP_050263725.1	147	15	6.93	0.863489	1313
TR_15_C1_1364	SNN64187.1	147	15	6.93	0.863489	1313
TR_15_C1_1365	UPI0007650DBB	147	15	6.93	0.863489	1313
TR_15_C1_1366	VNC00315.1	147	15	6.93	0.863489	1313
TR_15_C1_1367	WP_061631208.1	147	15	6.93	0.863489	1313
TR_15_C1_1368	VNB53467.1	147	15	6.93	0.863489	1313
TR_15_C1_1369	VRC09030.1	147	15	6.93	0.863489	1313
TR_15_C1_1370	VLW10614.1	147	15	6.93	0.850608	1313
TR_15_C1_1371	SNI70288.1	147	15	6.93	0.897617	1313
TR_15_C1_1372	VRT51630.1	147	15	6.93	0.863489	1313
TR_15_C1_1373	VOK48885.1	147	15	6.93	0.897617	1313
TR_15_C1_1374	WP_057532648.1	164	15	6.93	0.863489	1313
TR_15_C1_1375	WP_171968235.1	117	15	7	0.81648	1313
TR_15_C1_1376	VQT76264.1	121	15	7	0.863489	1313
TR_15_C1_1377	WP_050967220.1	122	15	7	0.81648	1313
TR_15_C1_1378	WP_050235802.1	123	15	7	0.81648	1313
TR_15_C1_1379	WP_228113038.1	124	15	7	0.863489	28037
TR_15_C1_1380	VJD78080.1	125	15	7	0.782352	1313
TR_15_C1_1381	WP_025169647.1	125	15	7	0.863489	1313
TR_15_C1_1382	WP_061748659.1	125	15	7	0.863489	1313
TR_15_C1_1383	VLK30165.1	125	15	7	0.829361	1313
TR_15_C1_1384	WP_233559275.1	125	15	7	0.782352	1313
TR_15_C1_1385	VNZ68922.1	125	15	7	0.863489	1313
TR_15_C1_1386	VOH92737.1	125	15	7	0.782352	1313
TR_15_C1_1387	WP_050974527.1	125	15	7	0.81648	1313
TR_15_C1_1388	WP_050284906.1	125	15	7	0.81648	1313
TR_15_C1_1389	WP_061741430.1	125	15	7	0.81648	1313
TR_15_C1_1390	VIZ98436.1	125	15	7	0.782352	1313
TR_15_C1_1391	VSG19542.1	125	15	7	0.81648	1313
TR_15_C1_1392	VMX46912.1	125	15	7	0.81648	1313
TR_15_C1_1393	WP_050394434.1	125	15	7	0.782352	1313
TR_15_C1_1394	VPK05737.1	125	15	7	0.782352	1313
TR_15_C1_1395	WP_078139773.1	125	15	7	0.81648	1313
TR_15_C1_1396	VKT23878.1	125	15	7	0.782352	1313
TR_15_C1_1397	WP_057522967.1	125	15	7	0.863489	1313
TR_15_C1_1398	VTE19882.1	125	15	7	0.863489	1313
TR_15_C1_1399	WP_235784594.1	125	15	7	0.769471	1313
TR_15_C1_1400	SNO31112.1	125	15	7	0.81648	1313
TR_15_C1_1401	VOF71475.1	125	15	7	0.81648	1313
TR_15_C1_1402	WP_050968981.1	125	15	7	0.863489	1313
TR_15_C1_1403	VMY54132.1	125	15	7	0.863489	1313
TR_15_C1_1404	WP_050232438.1	125	15	7	0.81648	1313
TR_15_C1_1405	VLS96167.1	125	15	7	0.81648	1313
TR_15_C1_1406	VIY23870.1	125	15	7	0.81648	1313
TR_15_C1_1407	WP_050244986.1	125	15	7	0.81648	1313
TR_15_C1_1408	WP_061768154.1	125	15	7	0.81648	1313
TR_15_C1_1409	VPE57886.1	125	15	7	0.782352	1313
TR_15_C1_1410	VLC11882.1	125	15	7	0.81648	1313
TR_15_C1_1411	VJO51618.1	125	15	7	0.81648	1313
TR_15_C1_1412	VLC85125.1	125	15	7	0.81648	1313
TR_15_C1_1413	VJM84885.1	125	15	7	0.782352	1313
TR_15_C1_1414	VTH65216.1	125	15	7	0.782352	1313
TR_15_C1_1415	WP_057530028.1	125	15	7	0.81648	1313
TR_15_C1_1416	VPE75409.1	125	15	7	0.782352	1313
TR_15_C1_1417	VIT03512.1	125	15	7	0.782352	1313
TR_15_C1_1418	VJF98030.1	125	15	7	0.81648	1313
TR_15_C1_1419	WP_050101521.1	125	15	7	0.897617	1313
TR_15_C1_1420	VKP51466.1	125	15	7	0.81648	1313
TR_15_C1_1421	VMD49247.1	125	15	7	0.81648	1313
TR_15_C1_1422	VIV30832.1	125	15	7	0.81648	1313
TR_15_C1_1423	WP_050304741.1	125	15	7	0.81648	1313
TR_15_C1_1424	WP_050284054.1	125	15	7	0.863489	1313
TR_15_C1_1425	KXV98956.1	126	15	7	0.769471	1313
TR_15_C1_1426	VJC88797.1	126	15	7	0.81648	1313
TR_15_C1_1427	VMA11473.1	127	15	7	0.761106	1313
TR_15_C1_1428	WP_079180376.1	127	15	7	0.81648	1313
TR_15_C1_1429	VPA09997.1	127	15	7	0.863489	1313
TR_15_C1_1430	VOF10066.1	127	15	7	0.748225	1313
TR_15_C1_1431	VLD11212.1	127	15	7	0.714097	1313
TR_15_C1_1432	WP_240149517.1	127	15	7	0.782352	2582681
TR_15_C1_1433	UPI00102469B1	127	15	7	0.863489	1313
TR_15_C1_1434	VPG42207.1	127	15	7	0.829361	1313
TR_15_C1_1435	VNJ09696.1	127	15	7	0.761106	1313
TR_15_C1_1436	VLV99766.1	127	15	7	0.714097	1313
TR_15_C1_1437	WP_061647725.1	127	15	7	0.863489	1313
TR_15_C1_1438	WP_130884071.1	127	15	7	0.714097	1313
TR_15_C1_1439	VKB22344.1	127	15	7	0.769471	1313
TR_15_C1_1440	WP_013315460.1	127	15	7	0.714097	1313
TR_15_C1_1441	VMR54540.1	127	15	7	0.81648	1313
TR_15_C1_1442	WP_061630317.1	127	15	7	0.714097	1313
TR_15_C1_1443	VLX08111.1	127	15	7	0.782352	1313
TR_15_C1_1444	VJE81212.1	127	15	7	0.81648	1313
TR_15_C1_1445	VJM93502.1	127	15	7	0.782352	1313
TR_15_C1_1446	VRX23868.1	127	15	7	0.81648	1313
TR_15_C1_1447	WP_078842817.1	127	15	7	0.769471	1313
TR_15_C1_1448	VOM97840.1	127	15	7	0.81648	1313
TR_15_C1_1449	VNS04157.1	127	15	7	0.803599	1313
TR_15_C1_1450	VPB67781.1	127	15	7	0.81648	1313
TR_15_C1_1451	VQW47369.1	127	15	7	0.714097	1313
TR_15_C1_1452	VPN46523.1	127	15	7	0.782352	1313
TR_15_C1_1453	VNY65390.1	127	15	7	0.803599	1313
TR_15_C1_1454	WP_061710213.1	127	15	7	0.782352	1313
TR_15_C1_1455	VLX67839.1	127	15	7	0.761106	1313
TR_15_C1_1456	WP_079104215.1	127	15	7	0.761106	1313
TR_15_C1_1457	WP_061765046.1	127	15	7	0.863489	1313
TR_15_C1_1458	VPR36771.1	127	15	7	0.714097	1313
TR_15_C1_1459	VJB89684.1	127	15	7	0.782352	1313
TR_15_C1_1460	VKF94915.1	127	15	7	0.769471	1313
TR_15_C1_1461	VPP38890.1	127	15	7	0.81648	1313
TR_15_C1_1462	VJP02519.1	127	15	7	0.714097	1313
TR_15_C1_1463	VKR46841.1	127	15	7	0.81648	1313
TR_15_C1_1464	VKF87546.1	127	15	7	0.81648	1313
TR_15_C1_1465	VPB44576.1	127	15	7	0.782352	1313
TR_15_C1_1466	VOG14607.1	127	15	7	0.714097	1313
TR_15_C1_1467	VKY68816.1	127	15	7	0.81648	1313
TR_15_C1_1468	WP_061364729.1	127	15	7	0.863489	1313
TR_15_C1_1469	WP_050080706.1	127	15	7	0.81648	1313
TR_15_C1_1470	VIS77460.1	127	15	7	0.769471	1313
TR_15_C1_1471	VOT84622.1	127	15	7	0.863489	1313
TR_15_C1_1472	WP_061705246.1	127	15	7	0.714097	1313
TR_15_C1_1473	VOZ54203.1	127	15	7	0.761106	1313
TR_15_C1_1474	VQR58186.1	127	15	7	0.714097	1313
TR_15_C1_1475	VRH92781.1	127	15	7	0.782352	1313
TR_15_C1_1476	VJK43372.1	127	15	7	0.714097	1313
TR_15_C1_1477	WP_075218830.1	127	15	7	0.714097	1313
TR_15_C1_1478	VPQ78641.1	127	15	7	0.829361	1313
TR_15_C1_1479	VKT60865.1	127	15	7	0.863489	1313
TR_15_C1_1480	VQU96933.1	127	15	7	0.714097	1313
TR_15_C1_1481	WP_061705357.1	127	15	7	0.714097	1313
TR_15_C1_1482	WP_000692960.1	127	15	7	0.782352	1313
TR_15_C1_1483	WP_061647272.1	127	15	7	0.769471	1313
TR_15_C1_1484	VPA41296.1	127	15	7	0.714097	1313
TR_15_C1_1485	VKH49913.1	127	15	7	0.714097	1313
TR_15_C1_1486	VRI47548.1	127	15	7	0.761106	1313
TR_15_C1_1487	VOZ88857.1	127	15	7	0.81648	1313
TR_15_C1_1488	VNG92446.1	127	15	7	0.769471	1313
TR_15_C1_1489	VMM36797.1	127	15	7	0.769471	1313
TR_15_C1_1490	WP_050253944.1	127	15	7	0.81648	1313
TR_15_C1_1491	WP_054367558.1	127	15	7	0.714097	1313
TR_15_C1_1492	VSD02021.1	127	15	7	0.829361	1313
TR_15_C1_1493	VJW83468.1	127	15	7	0.829361	1313
TR_15_C1_1494	WP_057532240.1	127	15	7	0.81648	1313
TR_15_C1_1495	VMZ35551.1	127	15	7	0.769471	1313
TR_15_C1_1496	VPA72856.1	127	15	7	0.782352	1313
TR_15_C1_1497	VOQ98469.1	127	15	7	0.863489	1313
TR_15_C1_1498	WP_057528073.1	127	15	7	0.81648	1313
TR_15_C1_1499	VJK77405.1	127	15	7	0.761106	1313
TR_15_C1_1500	VPG50270.1	127	15	7	0.863489	1313
TR_15_C1_1501	VPA33833.1	127	15	7	0.782352	1313
TR_15_C1_1502	VOB13640.1	127	15	7	0.761106	1313
TR_15_C1_1503	VKB10352.1	127	15	7	0.81648	1313
TR_15_C1_1504	WP_061753740.1	127	15	7	0.81648	1313
TR_15_C1_1505	VPJ65263.1	127	15	7	0.782352	1313
TR_15_C1_1506	VRN52869.1	127	15	7	0.863489	1313
TR_15_C1_1507	VIV23036.1	127	15	7	0.829361	1313
TR_15_C1_1508	VJH53867.1	127	15	7	0.714097	1313
TR_15_C1_1509	VOF28706.1	127	15	7	0.714097	1313
TR_15_C1_1510	WP_001092022.1	127	15	7	0.761106	1313
TR_15_C1_1511	VSN00132.1	127	15	7	0.829361	1313
TR_15_C1_1512	WP_057523249.1	127	15	7	0.81648	1313
TR_15_C1_1513	WP_050258828.1	128	15	7	0.714097	1313
TR_15_C1_1514	VNV30529.1	129	15	7	0.81648	1313
TR_15_C1_1515	WP_054442385.1	129	15	7	0.81648	1313
TR_15_C1_1516	VJL39511.1	129	15	7	0.81648	1313
TR_15_C1_1517	VSQ75887.1	129	15	7	0.81648	1313
TR_15_C1_1518	VSR73354.1	129	15	7	0.782352	1313
TR_15_C1_1519	VIW74252.1	129	15	7	0.782352	1313
TR_15_C1_1520	WP_050303039.1	129	15	7	0.863489	1313
TR_15_C1_1521	WP_050224595.1	129	15	7	0.863489	1313
TR_15_C1_1522	VQH89531.1	129	15	7	0.81648	1313
TR_15_C1_1523	VIW35537.1	129	15	7	0.81648	1313
TR_15_C1_1524	VKU18111.1	129	15	7	0.81648	1313
TR_15_C1_1525	UPI0010D75C4E	129	15	7	0.81648	1313
TR_15_C1_1526	VTF10788.1	129	15	7	0.782352	1313
TR_15_C1_1527	CAG5426834.1	129	15	7	0.81648	1313
TR_15_C1_1528	WP_054370219.1	129	15	7	0.81648	1313
TR_15_C1_1529	VKB89641.1	129	15	7	0.81648	1313
TR_15_C1_1530	VRR41524.1	129	15	7	0.81648	1313
TR_15_C1_1531	WP_130884261.1	129	15	7	0.81648	1313
TR_15_C1_1532	VMH36776.1	129	15	7	0.81648	1313
TR_15_C1_1533	UPI0007727CCE	129	15	7	0.81648	1313
TR_15_C1_1534	WP_061649821.1	129	15	7	0.81648	1313
TR_15_C1_1535	VJH66681.1	129	15	7	0.81648	1313
TR_15_C1_1536	VQP47451.1	129	15	7	0.81648	1313
TR_15_C1_1537	VJT41373.1	129	15	7	0.782352	1313
TR_15_C1_1538	VNM87130.1	129	15	7	0.782352	1313
TR_15_C1_1539	VQU13731.1	129	15	7	0.81648	1313
TR_15_C1_1540	WP_050295010.1	129	15	7	0.81648	1313
TR_15_C1_1541	WP_061842660.1	129	15	7	0.81648	1313
TR_15_C1_1542	VRM02799.1	129	15	7	0.81648	1313
TR_15_C1_1543	WP_061745011.1	129	15	7	0.81648	1313
TR_15_C1_1544	VOO35444.1	129	15	7	0.782352	1313
TR_15_C1_1545	WP_057567085.1	129	15	7	0.81648	1313
TR_15_C1_1546	WP_050283908.1	129	15	7	0.81648	1313
TR_15_C1_1547	VJU89603.1	129	15	7	0.81648	1313
TR_15_C1_1548	VOR10291.1	129	15	7	0.81648	1313
TR_15_C1_1549	VNR51917.1	130	15	7	0.81648	1313
TR_15_C1_1550	VNK96532.1	130	15	7	0.81648	1313
TR_15_C1_1551	WP_232035909.1	130	15	7	0.81648	1313
TR_15_C1_1552	WP_238101676.1	130	15	7	0.81648	1313
TR_15_C1_1553	VJW21096.1	130	15	7	0.81648	1313
TR_15_C1_1554	VJP66346.1	130	15	7	0.81648	1313
TR_15_C1_1555	VLB00630.1	130	15	7	0.81648	1313
TR_15_C1_1556	VNJ54245.1	130	15	7	0.81648	1313
TR_15_C1_1557	VMZ86699.1	130	15	7	0.81648	1313
TR_15_C1_1558	VIP35871.1	130	15	7	0.81648	1313
TR_15_C1_1559	UPI0005E029C4	130	15	7	0.81648	1313
TR_15_C1_1560	WP_050262409.1	130	15	7	0.81648	1313
TR_15_C1_1561	VPA91857.1	130	15	7	0.81648	1313
TR_15_C1_1562	VQX64925.1	130	15	7	0.81648	1313
TR_15_C1_1563	VMJ25418.1	130	15	7	0.81648	1313
TR_15_C1_1564	VLV95268.1	130	15	7	0.81648	1313
TR_15_C1_1565	VSB94235.1	130	15	7	0.81648	1313
TR_15_C1_1566	WP_000693201.1	130	15	7	0.829361	257758
TR_15_C1_1567	VQQ88779.1	130	15	7	0.81648	1313
TR_15_C1_1568	VJJ44525.1	130	15	7	0.81648	1313
TR_15_C1_1569	VLK86088.1	130	15	7	0.81648	1313
TR_15_C1_1570	VMD59940.1	131	15	7	0.829361	1313
TR_15_C1_1571	WP_023940434.1	131	15	7	0.863489	257758
TR_15_C1_1572	WP_243831179.1	131	15	7	0.829361	257758
TR_15_C1_1573	VNV40969.1	131	15	7	0.829361	1313
TR_15_C1_1574	WP_165852429.1	131	15	7	0.829361	257758
TR_15_C1_1575	WP_078135968.1	131	15	7	0.81648	1313
TR_15_C1_1576	VMA14163.1	131	15	7	0.81648	1313
TR_15_C1_1577	WP_250849954.1	131	15	7	0.829361	257758
TR_15_C1_1578	WP_078172312.1	131	15	7	0.81648	1313
TR_15_C1_1579	VIW79539.1	131	15	7	0.81648	1313
TR_15_C1_1580	WP_061750264.1	131	15	7	0.782352	1313
TR_15_C1_1581	WP_061745966.1	131	15	7	0.782352	1313
TR_15_C1_1582	VQG26506.1	131	15	7	0.81648	1313
TR_15_C1_1583	WP_061641137.1	131	15	7	0.829361	1313
TR_15_C1_1584	WP_050203518.1	131	15	7	0.863489	1313
TR_15_C1_1585	VJE83682.1	131	15	7	0.782352	1313
TR_15_C1_1586	WP_061494083.1	131	15	7	0.829361	1313
TR_15_C1_1587	VIX59939.1	131	15	7	0.81648	1313
TR_15_C1_1588	WP_196313399.1	131	15	7	0.829361	257758
TR_15_C1_1589	WP_171039278.1	131	15	7	0.829361	257758
TR_15_C1_1590	WP_061765897.1	131	15	7	0.782352	1313
TR_15_C1_1591	WP_050970003.1	132	15	7	0.81648	1313
TR_15_C1_1592	WP_193218179.1	132	15	7	0.81648	1313
TR_15_C1_1593	WP_050270948.1	134	15	7	0.769471	1313
TR_15_C1_1594	WP_180712502.1	134	15	7	0.850608	1313
TR_15_C1_1595	WP_179209057.1	134	15	7	0.803599	1313
TR_15_C1_1596	COI31210.1	134	15	7	0.769471	1313
TR_15_C1_1597	VSL99504.1	135	15	7	0.795234	1313
TR_15_C1_1598	WP_050283729.1	135	15	7	0.803599	1313
TR_15_C1_1599	VPC59582.1	135	15	7	0.795234	1313
TR_15_C1_1600	WP_191961089.1	135	15	7	0.81648	1313
TR_15_C1_1601	WP_000693037.1	135	15	7	0.795234	1313
TR_15_C1_1602	WP_050273395.1	135	15	7	0.81648	1313
TR_15_C1_1603	WP_050970774.1	135	15	7	0.81648	1313
TR_15_C1_1604	VMF85439.1	135	15	7	0.795234	1313
TR_15_C1_1605	WP_158645922.1	135	15	7	0.81648	1313
TR_15_C1_1606	VKE81169.1	135	15	7	0.795234	1313
TR_15_C1_1607	VND89574.1	135	15	7	0.795234	1313
TR_15_C1_1608	WP_238102264.1	135	15	7	0.81648	1313
TR_15_C1_1609	VLW49553.1	136	15	7	0.714097	1313
TR_15_C1_1610	WP_055311170.1	136	15	7	0.782352	1313
TR_15_C1_1611	VPP00741.1	137	15	7	0.769471	1313
TR_15_C1_1612	VOD26895.1	137	15	7	0.769471	1313
TR_15_C1_1613	WP_050896610.1	137	15	7	0.769471	1313
TR_15_C1_1614	VRZ36720.1	137	15	7	0.769471	1313
TR_15_C1_1615	WP_000693115.1	137	15	7	0.769471	1313
TR_15_C1_1616	WP_050279282.1	137	15	7	0.769471	1313
TR_15_C1_1617	WP_061691592.1	137	15	7	0.769471	1313
TR_15_C1_1618	WP_054365430.1	137	15	7	0.769471	1313
TR_15_C1_1619	VIR82516.1	137	15	7	0.769471	1313
TR_15_C1_1620	VNY02801.1	137	15	7	0.769471	1313
TR_15_C1_1621	VSD72723.1	137	15	7	0.769471	1313
TR_15_C1_1622	WP_050250947.1	137	15	7	0.769471	1313
TR_15_C1_1623	WP_050984978.1	137	15	7	0.769471	1313
TR_15_C1_1624	VQG37789.1	137	15	7	0.769471	1313
TR_15_C1_1625	VOQ58217.1	137	15	7	0.769471	1313
TR_15_C1_1626	WP_061751048.1	137	15	7	0.769471	1313
TR_15_C1_1627	VMG73708.1	137	15	7	0.769471	1313
TR_15_C1_1628	WP_000693111.1	137	15	7	0.769471	1313
TR_15_C1_1629	VOR90842.1	137	15	7	0.769471	1313
TR_15_C1_1630	WP_000693107.1	137	15	7	0.769471	1313
TR_15_C1_1631	WP_050285318.1	137	15	7	0.782352	1313
TR_15_C1_1632	VJX57372.1	137	15	7	0.769471	1313
TR_15_C1_1633	VPR94087.1	137	15	7	0.769471	1313
TR_15_C1_1634	VPQ79638.1	137	15	7	0.769471	1313
TR_15_C1_1635	VLF78291.1	137	15	7	0.769471	1313
TR_15_C1_1636	A0A4N2REM2	137	15	7	0.769471	1313
TR_15_C1_1637	VNU23702.1	137	15	7	0.769471	1313
TR_15_C1_1638	VOJ24543.1	137	15	7	0.769471	1313
TR_15_C1_1639	WP_061761633.1	137	15	7	0.769471	1313
TR_15_C1_1640	VNL68834.1	137	15	7	0.769471	1313
TR_15_C1_1641	WP_050391448.1	137	15	7	0.769471	1313
TR_15_C1_1642	VOW18690.1	137	15	7	0.769471	1313
TR_15_C1_1643	UPI0005E7861F	137	15	7	0.769471	1313
TR_15_C1_1644	VMR18443.1	137	15	7	0.769471	1313
TR_15_C1_1645	WP_057602238.1	137	15	7	0.769471	1313
TR_15_C1_1646	WP_061764521.1	137	15	7	0.769471	1313
TR_15_C1_1647	WP_050966519.1	137	15	7	0.769471	1313
TR_15_C1_1648	VQV06958.1	137	15	7	0.769471	1313
TR_15_C1_1649	VQT85034.1	137	15	7	0.769471	1313
TR_15_C1_1650	WP_057539506.1	137	15	7	0.769471	1313
TR_15_C1_1651	OIB31312.1	137	15	7	0.769471	1313
TR_15_C1_1652	WP_050218463.1	137	15	7	0.769471	1313
TR_15_C1_1653	CZC83257.1	137	15	7	0.769471	1313
TR_15_C1_1654	VMA45990.1	137	15	7	0.769471	1313
TR_15_C1_1655	WP_050263314.1	137	15	7	0.769471	1313
TR_15_C1_1656	WP_050972507.1	137	15	7	0.714097	1313
TR_15_C1_1657	VJB74372.1	137	15	7	0.769471	1313
TR_15_C1_1658	VNB98161.1	137	15	7	0.769471	1313
TR_15_C1_1659	VIP96903.1	137	15	7	0.769471	1313
TR_15_C1_1660	CZD86873.1	137	15	7	0.769471	1313
TR_15_C1_1661	WP_061640538.1	137	15	7	0.769471	1313
TR_15_C1_1662	WP_050973254.1	137	15	7	0.769471	1313
TR_15_C1_1663	WP_050271772.1	137	15	7	0.722462	1313
TR_15_C1_1664	VLV38123.1	137	15	7	0.769471	1313
TR_15_C1_1665	VKG84695.1	138	15	7	0.722462	1313
TR_15_C1_1666	VKL35070.1	138	15	7	0.769471	1313
TR_15_C1_1667	VMZ93842.1	138	15	7	0.769471	1313
TR_15_C1_1668	VPZ75548.1	138	15	7	0.769471	1313
TR_15_C1_1669	VLM33677.1	138	15	7	0.714097	1313
TR_15_C1_1670	VMU19133.1	138	15	7	0.769471	1313
TR_15_C1_1671	VIP35077.1	138	15	7	0.782352	1313
TR_15_C1_1672	VNU77014.1	138	15	7	0.81648	1313
TR_15_C1_1673	WP_050393471.1	138	15	7	0.81648	1313
TR_15_C1_1674	VTG97490.1	138	15	7	0.735343	1313
TR_15_C1_1675	VNU10314.1	138	15	7	0.769471	1313
TR_15_C1_1676	WP_000693152.1	138	15	7	0.714097	1313
TR_15_C1_1677	VMG87062.1	138	15	7	0.81648	1313
TR_15_C1_1678	VJD19687.1	138	15	7	0.769471	1313
TR_15_C1_1679	VLM15956.1	138	15	7	0.795234	1313
TR_15_C1_1680	VNY08310.1	138	15	7	0.769471	1313
TR_15_C1_1681	WP_057529093.1	138	15	7	0.769471	1313
TR_15_C1_1682	WP_050291029.1	138	15	7	0.722462	1313
TR_15_C1_1683	VLW38662.1	138	15	7	0.795234	1313
TR_15_C1_1684	WP_050315809.1	138	15	7	0.769471	1313
TR_15_C1_1685	WP_050230475.1	138	15	7	0.714097	1313
TR_15_C1_1686	WP_057526067.1	138	15	7	0.714097	1313
TR_15_C1_1687	VOY13883.1	138	15	7	0.722462	1313
TR_15_C1_1688	WP_061816169.1	138	15	7	0.81648	1313
TR_15_C1_1689	EHZ24949.1	138	15	7	0.769471	760776
TR_15_C1_1690	UPI00061BFE2A	138	15	7	0.769471	1313
TR_15_C1_1691	VKF80920.1	138	15	7	0.714097	1313
TR_15_C1_1692	VJK94276.1	138	15	7	0.769471	1313
TR_15_C1_1693	WP_057530763.1	138	15	7	0.81648	1313
TR_15_C1_1694	UPI0005DB6922	138	15	7	0.81648	1313
TR_15_C1_1695	WP_061752302.1	138	15	7	0.795234	1313
TR_15_C1_1696	WP_231634858.1	138	15	7	0.769471	1313
TR_15_C1_1697	VLJ67351.1	138	15	7	0.81648	1313
TR_15_C1_1698	VMB00570.1	138	15	7	0.722462	1313
TR_15_C1_1699	VKJ67837.1	138	15	7	0.81648	1313
TR_15_C1_1700	VPT08755.1	138	15	7	0.735343	1313
TR_15_C1_1701	WP_130894515.1	138	15	7	0.81648	1313
TR_15_C1_1702	VRK27164.1	138	15	7	0.795234	1313
TR_15_C1_1703	VQV15834.1	138	15	7	0.722462	1313
TR_15_C1_1704	WP_050284533.1	138	15	7	0.81648	1313
TR_15_C1_1705	WP_050302334.1	138	15	7	0.81648	1313
TR_15_C1_1706	VJC56083.1	138	15	7	0.81648	1313
TR_15_C1_1707	WP_243749654.1	138	15	7	0.782352	1313
TR_15_C1_1708	VIR21350.1	138	15	7	0.81648	1313
TR_15_C1_1709	WP_061762464.1	138	15	7	0.714097	1313
TR_15_C1_1710	WP_235784670.1	138	15	7	0.769471	1313
TR_15_C1_1711	WP_238892437.1	138	15	7	0.714097	1313
TR_15_C1_1712	WP_050246916.1	138	15	7	0.81648	1313
TR_15_C1_1713	VOE95306.1	138	15	7	0.769471	1313
TR_15_C1_1714	WP_238843234.1	138	15	7	0.769471	1313
TR_15_C1_1715	VOJ64749.1	138	15	7	0.769471	1313
TR_15_C1_1716	WP_050248789.1	138	15	7	0.769471	1313
TR_15_C1_1717	WP_057565183.1	138	15	7	0.769471	1313
TR_15_C1_1718	VKL38588.1	138	15	7	0.735343	1313
TR_15_C1_1719	VQN22470.1	138	15	7	0.81648	1313
TR_15_C1_1720	VTH70276.1	138	15	7	0.769471	1313
TR_15_C1_1721	VME32802.1	138	15	7	0.714097	1313
TR_15_C1_1722	VKO84547.1	138	15	7	0.714097	1313
TR_15_C1_1723	VNN22725.1	138	15	7	0.735343	1313
TR_15_C1_1724	VNT92523.1	138	15	7	0.81648	1313
TR_15_C1_1725	VKR67513.1	138	15	7	0.795234	1313
TR_15_C1_1726	VML15041.1	138	15	7	0.769471	1313
TR_15_C1_1727	VQK63300.1	138	15	7	0.81648	1313
TR_15_C1_1728	WP_050235097.1	138	15	7	0.769471	1313
TR_15_C1_1729	VJB64304.1	138	15	7	0.782352	1313
TR_15_C1_1730	WP_061845859.1	138	15	7	0.795234	1313
TR_15_C1_1731	VJA83199.1	138	15	7	0.81648	1313
TR_15_C1_1732	WP_050969030.1	138	15	7	0.769471	1313
TR_15_C1_1733	VJJ51024.1	138	15	7	0.769471	1313
TR_15_C1_1734	VNB55481.1	138	15	7	0.795234	1313
TR_15_C1_1735	WP_050227723.1	138	15	7	0.769471	1313
TR_15_C1_1736	VLM18361.1	138	15	7	0.714097	1313
TR_15_C1_1737	VRB83430.1	138	15	7	0.769471	1313
TR_15_C1_1738	VPI53230.1	138	15	7	0.769471	1313
TR_15_C1_1739	VQV01692.1	138	15	7	0.782352	1313
TR_15_C1_1740	VKY70001.1	138	15	7	0.769471	1313
TR_15_C1_1741	WP_057529484.1	138	15	7	0.863489	1313
TR_15_C1_1742	VJJ95192.1	138	15	7	0.769471	1313
TR_15_C1_1743	WP_050965247.1	138	15	7	0.769471	1313
TR_15_C1_1744	WP_050256538.1	138	15	7	0.769471	1313
TR_15_C1_1745	WP_061363738.1	138	15	7	0.714097	1313
TR_15_C1_1746	VIP15758.1	138	15	7	0.769471	1313
TR_15_C1_1747	VSI38156.1	138	15	7	0.769471	1313
TR_15_C1_1748	VKI27090.1	138	15	7	0.769471	1313
TR_15_C1_1749	WP_001092032.1	138	15	7	0.714097	1313
TR_15_C1_1750	VRN54048.1	138	15	7	0.795234	1313
TR_15_C1_1751	WP_238786964.1	138	15	7	0.782352	1313
TR_15_C1_1752	WP_057527737.1	138	15	7	0.769471	1313
TR_15_C1_1753	VPX10315.1	138	15	7	0.81648	1313
TR_15_C1_1754	WP_061814005.1	138	15	7	0.769471	1313
TR_15_C1_1755	WP_050967179.1	138	15	7	0.714097	1313
TR_15_C1_1756	WP_050284931.1	138	15	7	0.769471	1313
TR_15_C1_1757	VKZ46794.1	138	15	7	0.722462	1313
TR_15_C1_1758	WP_057527546.1	138	15	7	0.81648	1313
TR_15_C1_1759	VOF14486.1	138	15	7	0.722462	1313
TR_15_C1_1760	WP_050276363.1	138	15	7	0.769471	1313
TR_15_C1_1761	WP_061454817.1	138	15	7	0.769471	1313
TR_15_C1_1762	WP_050234957.1	138	15	7	0.81648	1313
TR_15_C1_1763	WP_050247100.1	138	15	7	0.863489	1313
TR_15_C1_1764	VLM73279.1	138	15	7	0.81648	1313
TR_15_C1_1765	VLN84068.1	138	15	7	0.863489	1313
TR_15_C1_1766	UPI0005E83D4B	138	15	7	0.769471	1313
TR_15_C1_1767	WP_050199772.1	138	15	7	0.714097	1313
TR_15_C1_1768	WP_088849513.1	138	15	7	0.714097	1313
TR_15_C1_1769	UPI0007770A93	139	15	7	0.782352	1313
TR_15_C1_1770	WP_193584723.1	139	15	7	0.81648	1313
TR_15_C1_1771	WP_061597675.1	139	15	7	0.782352	1313
TR_15_C1_1772	WP_061643578.1	139	15	7	0.782352	1313
TR_15_C1_1773	TVW44139.1	139	15	7	0.81648	1313
TR_15_C1_1774	VMM95141.1	140	15	7	0.769471	1313
TR_15_C1_1775	VQK08942.1	140	15	7	0.81648	1313
TR_15_C1_1776	VRI33979.1	140	15	7	0.769471	1313
TR_15_C1_1777	VNO54245.1	140	15	7	0.769471	1313
TR_15_C1_1778	WP_061439143.1	140	15	7	0.769471	28037
TR_15_C1_1779	VKK68985.1	140	15	7	0.769471	1313
TR_15_C1_1780	WP_050236802.1	140	15	7	0.769471	1313
TR_15_C1_1781	WP_050269058.1	141	15	7	0.769471	1313
TR_15_C1_1782	VLL98194.1	141	15	7	0.769471	1313
TR_15_C1_1783	WP_050264934.1	141	15	7	0.769471	1313
TR_15_C1_1784	CIS67513.1	141	15	7	0.81648	1313
TR_15_C1_1785	VRQ15053.1	143	15	7	0.81648	1313
TR_15_C1_1786	VNR84970.1	143	15	7	0.81648	1313
TR_15_C1_1787	VPE70663.1	143	15	7	0.81648	1313
TR_15_C1_1788	VIS26411.1	143	15	7	0.81648	1313
TR_15_C1_1789	WP_050307950.1	143	15	7	0.81648	1313
TR_15_C1_1790	WP_050972277.1	143	15	7	0.81648	1313
TR_15_C1_1791	WP_232036382.1	143	15	7	0.81648	1313
TR_15_C1_1792	WP_050241135.1	143	15	7	0.81648	1313
TR_15_C1_1793	WP_061749564.1	143	15	7	0.81648	1313
TR_15_C1_1794	WP_050968245.1	143	15	7	0.81648	1313
TR_15_C1_1795	WP_226956235.1	143	15	7	0.81648	1313
TR_15_C1_1796	WP_057526149.1	143	15	7	0.81648	1313
TR_15_C1_1797	WP_050246820.1	143	15	7	0.81648	1313
TR_15_C1_1798	VSA40210.1	145	15	7	0.829361	1313
TR_15_C1_1799	VMQ45225.1	145	15	7	0.829361	1313
TR_15_C1_1800	VJL81685.1	145	15	7	0.829361	1313
TR_15_C1_1801	VLY09135.1	145	15	7	0.782352	1313
TR_15_C1_1802	VKK77841.1	145	15	7	0.782352	1313
TR_15_C1_1803	VIZ31139.1	145	15	7	0.782352	1313
TR_15_C1_1804	VQR75080.1	145	15	7	0.829361	1313
TR_15_C1_1805	CJD95902.1	145	15	7	0.863489	1313
TR_15_C1_1806	VPE75512.1	145	15	7	0.829361	1313
TR_15_C1_1807	VKS53167.1	145	15	7	0.81648	1313
TR_15_C1_1808	VPN59430.1	146	15	7	0.769471	1313
TR_15_C1_1809	VKM51249.1	146	15	7	0.769471	1313
TR_15_C1_1810	WP_050257529.1	147	15	7	0.863489	1313
TR_15_C1_1811	EJG54480.1	147	15	7	0.81648	914136
TR_15_C1_1812	WP_061821456.1	147	15	7	0.81648	1313
TR_15_C1_1813	VIP36708.1	147	15	7	0.81648	1313
TR_15_C1_1814	VNY36312.1	147	15	7	0.81648	1313
TR_15_C1_1815	WP_061748823.1	147	15	7	0.81648	1313
TR_15_C1_1816	VOC12789.1	147	15	7	0.863489	1313
TR_15_C1_1817	VPB26204.1	147	15	7	0.81648	1313
TR_15_C1_1818	WP_033630898.1	147	15	7	0.81648	1313
TR_15_C1_1819	WP_248279685.1	147	15	7	0.81648	1313
TR_15_C1_1820	VNE92795.1	147	15	7	0.81648	1313
TR_15_C1_1821	WP_239988346.1	147	15	7	0.81648	1313
TR_15_C1_1822	VNS62398.1	147	15	7	0.81648	1313
TR_15_C1_1823	VPO74341.1	147	15	7	0.81648	1313
TR_15_C1_1824	VSJ96720.1	147	15	7	0.81648	1313
TR_15_C1_1825	A0A4L7N1P7	147	15	7	0.81648	1313
TR_15_C1_1826	VKL41210.1	147	15	7	0.81648	1313
TR_15_C1_1827	WP_061632174.1	147	15	7	0.81648	1313
TR_15_C1_1828	WP_061644342.1	147	15	7	0.81648	1313
TR_15_C1_1829	WP_061366746.1	147	15	7	0.81648	1313
TR_15_C1_1830	VMN19001.1	147	15	7	0.81648	1313
TR_15_C1_1831	VNT98418.1	147	15	7	0.81648	1313
TR_15_C1_1832	WP_226372565.1	147	15	7	0.863489	1313
TR_15_C1_1833	WP_061742165.1	147	15	7	0.81648	1313
TR_15_C1_1834	WP_061743744.1	147	15	7	0.81648	1313
TR_15_C1_1835	VJF22770.1	147	15	7	0.81648	1313
TR_15_C1_1836	VPJ72022.1	147	15	7	0.81648	1313
TR_15_C1_1837	UPI0005E128F8	148	15	7	0.81648	1313
TR_15_C1_1838	WP_152160495.1	148	15	7	0.782352	1313
TR_15_C1_1839	VJH08680.1	149	15	7	0.795234	1313
TR_15_C1_1840	WP_057587389.1	149	15	7	0.769471	1313
TR_15_C1_1841	WP_224384614.1	149	15	7	0.795234	1313
TR_15_C1_1842	VKT76488.1	149	15	7	0.795234	1313
TR_15_C1_1843	WP_050975224.1	149	15	7	0.769471	1313
TR_15_C1_1844	VSI18713.1	149	15	7	0.795234	1313
TR_15_C1_1845	VRM79417.1	149	15	7	0.782352	1313
TR_15_C1_1846	VKY00508.1	149	15	7	0.782352	1313
TR_15_C1_1847	VKO82524.1	149	15	7	0.81648	1313
TR_15_C1_1848	VJI66205.1	149	15	7	0.782352	1313
TR_15_C1_1849	VPC61768.1	149	15	7	0.829361	1313
TR_15_C1_1850	VPD83141.1	149	15	7	0.795234	1313
TR_15_C1_1851	VJK00636.1	150	15	7	0.769471	1313
TR_15_C1_1852	VMU80365.1	150	15	7	0.769471	1313
TR_15_C1_1853	CVX05356.1	150	15	7	0.81648	1313
TR_15_C1_1854	VOY95998.1	150	15	7	0.769471	1313
TR_15_C1_1855	VSO45833.1	150	15	7	0.81648	1313
TR_15_C1_1856	CVQ48226.1	150	15	7	0.81648	1313
TR_15_C1_1857	CWL79087.1	150	15	7	0.863489	1313
TR_15_C1_1858	VKE29051.1	150	15	7	0.769471	1313
TR_15_C1_1859	WP_057537836.1	151	15	7	0.81648	1313
TR_15_C1_1860	WP_057584240.1	151	15	7	0.782352	1313
TR_15_C1_1861	VLF76556.1	151	15	7	0.81648	1313
TR_15_C1_1862	WP_050249576.1	151	15	7	0.81648	1313
TR_15_C1_1863	VOX98666.1	151	15	7	0.81648	1313
TR_15_C1_1864	VJZ02632.1	151	15	7	0.81648	1313
TR_15_C1_1865	WP_050277441.1	151	15	7	0.81648	1313
TR_15_C1_1866	VQZ25367.1	152	15	7	0.769471	1313
TR_15_C1_1867	VPR55775.1	152	15	7	0.81648	1313
TR_15_C1_1868	VQC99203.1	152	15	7	0.81648	1313
TR_15_C1_1869	VMS11799.1	152	15	7	0.769471	1313
TR_15_C1_1870	VKC64245.1	152	15	7	0.769471	1313
TR_15_C1_1871	CVV95124.1	152	15	7	0.863489	1313
TR_15_C1_1872	VJH62220.1	152	15	7	0.769471	1313
TR_15_C1_1873	VJQ46052.1	152	15	7	0.863489	1313
TR_15_C1_1874	VPN59335.1	152	15	7	0.81648	1313
TR_15_C1_1875	VQF58601.1	152	15	7	0.863489	1313
TR_15_C1_1876	VNI72744.1	152	15	7	0.81648	1313
TR_15_C1_1877	VJF25326.1	152	15	7	0.769471	1313
TR_15_C1_1878	VQP40842.1	152	15	7	0.81648	1313
TR_15_C1_1879	SUO17385.1	152	15	7	0.81648	1313
TR_15_C1_1880	VNF55177.1	152	15	7	0.81648	1313
TR_15_C1_1881	VJZ85964.1	152	15	7	0.863489	1313
TR_15_C1_1882	CVK53671.1	152	15	7	0.769471	1313
TR_15_C1_1883	VPR81715.1	152	15	7	0.81648	1313
TR_15_C1_1884	VJY75543.1	152	15	7	0.81648	1313
TR_15_C1_1885	VRK93297.1	152	15	7	0.863489	1313
TR_15_C1_1886	VPE37659.1	152	15	7	0.863489	1313
TR_15_C1_1887	VMK42213.1	153	15	7	0.81648	1313
TR_15_C1_1888	VKW14975.1	154	15	7	0.782352	1313
TR_15_C1_1889	VIR98913.1	154	15	7	0.782352	1313
TR_15_C1_1890	VJT75321.1	154	15	7	0.782352	1313
TR_15_C1_1891	WP_001846517.1	154	15	7	0.81648	1313
TR_15_C1_1892	VOG16391.1	154	15	7	0.81648	1313
TR_15_C1_1893	VLQ16357.1	154	15	7	0.782352	1313
TR_15_C1_1894	VKM54576.1	154	15	7	0.81648	1313
TR_15_C1_1895	VIU83404.1	156	15	7	0.81648	1313
TR_15_C1_1896	ELU72367.1	163	15	7	0.782352	1159090
TR_15_C1_1897	VPG28961.1	163	15	7	0.769471	1313
TR_15_C1_1898	VPJ26137.1	163	15	7	0.769471	1313
TR_15_C1_1899	VJB06392.1	163	15	7	0.769471	1313
TR_15_C1_1900	VMG57354.1	163	15	7	0.782352	1313
TR_15_C1_1901	CKE17878.1	165	15	7	0.863489	1313
TR_15_C1_1902	WP_172923925.1	167	15	7	0.81648	2582680
TR_15_C1_1903	EHE35441.1	169	15	7	0.81648	760835
TR_15_C1_1904	CJN64662.1	171	15	7	0.81648	1313
TR_15_C1_1905	WP_235788222.1	173	15	7	0.81648	1313
TR_15_C1_1906	VKZ06067.1	173	15	7	0.81648	1313
TR_15_C1_1907	VRB76546.1	173	15	7	0.81648	1313
TR_15_C1_1908	SUO17639.1	173	15	7	0.81648	1313
TR_15_C1_1909	WP_079107973.1	173	15	7	0.81648	1313
TR_15_C1_1910	WP_235784697.1	173	15	7	0.81648	1313
TR_15_C1_1911	VJF18652.1	173	15	7	0.81648	1313
TR_15_C1_1912	VPL72426.1	173	15	7	0.81648	1313
TR_15_C1_1913	WP_078935804.1	173	15	7	0.81648	1313
TR_15_C1_1914	VPC61630.1	195	15	7	0.81648	1313
TR_15_C1_1915	WP_078855074.1	195	15	7	0.81648	1313
TR_15_C1_1916	WP_238120025.1	195	15	7	0.81648	1313
TR_15_C1_1917	WP_079055696.1	195	15	7	0.81648	1313
TR_15_C1_1918	VMD60201.1	195	15	7	0.81648	1313
TR_15_C1_1919	VIT01694.1	195	15	7	0.81648	1313
TR_15_C1_1920	WP_078159889.1	195	15	7	0.81648	1313
TR_15_C1_1921	VNC59453.1	195	15	7	0.81648	1313
TR_15_C1_1922	VOU05564.1	195	15	7	0.81648	1313
TR_15_C1_1923	WP_000695862.1	195	15	7	0.81648	1313
TR_15_C1_1924	WP_252948156.1	195	15	7	0.81648	1313
TR_15_C1_1925	EHD31858.1	195	15	7	0.81648	760839
TR_15_C1_1926	WP_078726365.1	195	15	7	0.769471	1313
TR_15_C1_1927	VLO33806.1	195	15	7	0.81648	1313
TR_15_C1_1928	VQQ06531.1	195	15	7	0.81648	1313
TR_15_C1_1929	VOR38185.1	200	15	7	0.81648	1313
TR_15_C1_1930	VQJ19630.1	517	15	7	0.863489	1313
TR_15_C1_1931	CVX26331.1	563	15	7	0.782352	1313
TR_15_C1_1932	VJZ83761.1	563	15	7	0.863489	1313
TR_15_C1_1933	VTD27762.1	563	15	7	0.81648	1313
TR_15_C1_1934	VRW61054.1	563	15	7	0.863489	1313
TR_15_C1_1935	COE19708.1	563	15	7	0.863489	1313
TR_15_C1_1936	CKC89863.1	563	15	7	0.863489	1313
TR_15_C1_1937	VNU77814.1	563	15	7	0.782352	1313
TR_15_C1_1938	VKW79165.1	563	15	7	0.863489	1313
TR_15_C1_1939	CKG38998.1	563	15	7	0.863489	1313
TR_15_C1_1940	CJQ77914.1	563	15	7	0.829361	1313
TR_15_C1_1941	VJJ64840.1	563	15	7	0.863489	1313
TR_15_C1_1942	VIW50570.1	563	15	7	0.782352	1313
TR_15_C1_1943	VPC10572.1	563	15	7	0.863489	1313
TR_15_C1_1944	VMC10332.1	563	15	7	0.863489	1313
TR_15_C1_1945	COI54741.1	563	15	7	0.863489	1313
TR_15_C1_1946	VJN90965.1	563	15	7	0.863489	1313
TR_15_C1_1947	VNR96153.1	563	15	7	0.863489	1313
TR_15_C1_1948	VPL24049.1	563	15	7	0.782352	1313
TR_15_C1_1949	COI54995.1	563	15	7	0.782352	1313
TR_15_C1_1950	CJT80775.1	563	15	7	0.782352	1313
TR_15_C1_1951	VPI97037.1	563	15	7	0.735343	1313
TR_15_C1_1952	VKR37553.1	563	15	7	0.782352	1313
TR_15_C1_1953	CVN13001.1	563	15	7	0.782352	1313
TR_15_C1_1954	VPG65279.1	563	15	7	0.782352	1313
TR_15_C1_1955	VRW82073.1	563	15	7	0.863489	1313
TR_15_C1_1956	VOF95983.1	563	15	7	0.863489	1313
TR_15_C1_1957	CVM48029.1	563	15	7	0.782352	1313
TR_15_C1_1958	COD62285.1	563	15	7	0.863489	1313
TR_15_C1_1959	VPK21260.1	563	15	7	0.735343	1313
TR_15_C1_1960	ODO27302.1	563	15	7	0.735343	1313
TR_15_C1_1961	VJF78894.1	563	15	7	0.863489	1313
TR_15_C1_1962	VMZ00205.1	563	15	7	0.782352	1313
TR_15_C1_1963	VRB95103.1	563	15	7	0.735343	1313
TR_15_C1_1964	CTO03290.1	563	15	7	0.863489	1313
TR_15_C1_1965	VJD50204.1	563	15	7	0.81648	1313
TR_15_C1_1966	VPQ25414.1	563	15	7	0.782352	1313
TR_15_C1_1967	VNM57813.1	563	15	7	0.863489	1313
TR_15_C1_1968	VOF87101.1	563	15	7	0.863489	1313
TR_15_C1_1969	CKC88926.1	563	15	7	0.782352	1313
TR_15_C1_1970	VOS38965.1	563	15	7	0.782352	1313
TR_15_C1_1971	VMD72720.1	563	15	7	0.863489	1313
TR_15_C1_1972	PLV79342.1	563	15	7	0.782352	1313
TR_15_C1_1973	VNV29752.1	563	15	7	0.735343	1313
TR_15_C1_1974	VKX51427.1	563	15	7	0.782352	1313
TR_15_C1_1975	VIQ36637.1	563	15	7	0.863489	1313
TR_15_C1_1976	SNO83658.1	563	15	7	0.782352	1313
TR_15_C1_1977	VPH19801.1	563	15	7	0.782352	1313
TR_15_C1_1978	VJD42728.1	563	15	7	0.782352	1313
TR_15_C1_1979	CGH07067.1	615	15	7	0.863489	1313
TR_15_C1_1980	WP_172924882.1	109	15	7.07	0.769471	2582649
TR_15_C1_1981	WP_196314526.1	109	15	7.07	0.769471	257758
TR_15_C1_1982	WP_050244048.1	117	15	7.07	0.769471	1313
TR_15_C1_1983	WP_243830637.1	121	15	7.07	0.829361	257758
TR_15_C1_1984	WP_050282441.1	124	15	7.07	0.769471	1313
TR_15_C1_1985	VQU07124.1	125	15	7.07	0.81648	1313
TR_15_C1_1986	WP_191620125.1	130	15	7.07	0.81648	1313
TR_15_C1_1987	VPJ62524.1	147	15	7.07	0.850608	1313
TR_15_C1_1988	WP_031233435.1	124	15	7.13	0.863489	257758
TR_15_C1_1989	VOF76975.1	127	15	7.13	0.769471	1313
TR_15_C1_1990	VOG99040.1	127	15	7.13	0.769471	1313
TR_15_C1_1991	VJL65263.1	129	15	7.13	0.81648	1313
TR_15_C1_1992	VLR44321.1	129	15	7.13	0.81648	1313
TR_15_C1_1993	VMU70123.1	129	15	7.13	0.81648	1313
TR_15_C1_1994	VKG69496.1	129	15	7.13	0.81648	1313
TR_15_C1_1995	UPI000669E793	129	15	7.13	0.81648	1313
TR_15_C1_1996	VJY88733.1	129	15	7.13	0.81648	1313
TR_15_C1_1997	WP_050223151.1	135	15	7.13	0.81648	1313
TR_15_C1_1998	WP_050307550.1	135	15	7.13	0.81648	1313
[truncated: 123,625 more rows]

## Sheet: Table S3
Tools	Web	Type	Predictive model	Traning Dataset	Test Dataset	Public date	Ref	Accessible	High-hroughput
iDNA-Prot	http://icpr.jci.edu.cn/bioinfo/iDNA-Prot	Structure-based	TML	212 DBPs + 212 NDBPs in PDB	92 DBPs + 100 NDBPs in PDB	2011	https://www.ncbi.xilesou.top/pmc/articles/PMC3174210/	N
DBPPred	https://www.ncbi.xilesou.top/pmc/articles/PMC3901691/bin/pone.0086703.s006.zip	Sequence-based	TML	390 DBPs + 390 NDBPs in PDB	93 DBPs + 93 NDBPs in PDB (PDB186)	2014	https://pubmed.ncbi.nlm.nih.gov/24475169/	N
iDNA-KACC	NA	Sequence-based	TML	525 DBPs + 550 NDBPs in PDB (PDB1075)	93 DBPs + 93 NDBPs in PDB (PDB186)	2016	https://ieeexplore.ieee.xilesou.top/abstract/document/7457231	N
iDNAProt-ES	http://brl.uiu.ac.bd/iDNAProt-ES/	Sequence-based	TML	525 DBPs + 550 NDBPs in PDB (PDB1075)	93 DBPs + 93 NDBPs in PDB (PDB186)	2017	https://www.nature.com/articles/s41598-017-14945-1	Y	N
Hmmbinder	http://brl.uiu.ac.bd/HMMBinder/	Sequence-based	TML	525 DBPs + 550 NDBPs in PDB (PDB1075)	93 DBPs + 93 NDBPs in PDB (PDB186)	2017	https://www.hindawi.com/journals/bmri/2017/4590609/	Y	N
Local-DPP	http://server.malab.cn/Local-DPP/Index.html	Sequence-based	TML	525 DBPs + 550 NDBPs in PDB (PDB1075)	93 DBPs + 93 NDBPs in PDB (PDB186)	2017	https://sciencedirect.xilesou.top/science/article/pii/S0020025516304509	N
DPP-PseAAC	http://77.68.43.135:8080/DPP-PseAAC/	Sequence-based	TML	525 DBPs + 550 NDBPs in PDB (PDB1075)	93 DBPs + 93 NDBPs in PDB (PDB186)	2018	https://sciencedirect.xilesou.top/science/article/pii/S0022519318302327	Y	N
DBPPred-PDSD	NA	Sequence-based	TML	525 DBPs + 550 NDBPs in PDB (PDB1075)	93 DBPs + 93 NDBPs in PDB (PDB186)	2018	https://sciencedirect.xilesou.top/science/article/abs/pii/S0169743918303368	N
MSFBinder	https://github.com/gongxjtju/MSFBinder	Sequence-based	TML	525 DBPs + 550 NDBPs in PDB (PDB1075)	93 DBPs + 93 NDBPs in PDB (PDB186)	2018	https://www.mdpi.xilesou.top/2073-4425/9/8/394	N
DP-BINDER	NA	Sequence-based	TML	525 DBPs + 550 NDBPs in PDB (PDB1075)	93 DBPs + 93 NDBPs in PDB (PDB186)	2019	https://link.springer.xilesou.top/article/10.1007/s10822-019-00207-x	N
CNN-BiLSTM	https://figshare.com/articles/all_data/8131244	Sequence-based	DL	14578 DBPs + 14578 NDBPs in UniProt	Two test datasets (small: 500;large: 10000)	2019	https://www.ncbi.xilesou.top/pmc/articles/PMC6855455/	N
DeepDRBP-2L	http://bliulab.net/DeepDRBP-2L	Sequence-based	DL	7594 DBPs + 3948 RBPs + 333 DRBPs + 10188 non NABPs in Swiss-Prot	175 DBPs + 68 RBPs + 8 DRBPs + 223 non NABPs in SwissProt	2019	https://ieeexplore.ieee.org/abstract/document/8894524	Y	N
TargetDBP	http://csbio.njust.edu.cn/bioinf/targetdbp/	Sequence-based	TML	1052 DBPs + 1052 NDBPs in PDB	148 DBPs + 148 NDBPs	2019	https://ieeexplore.ieee.xilesou.top/abstract/document/8618301	Y	N
DeepDBP	https://github.com/antorkhan/DNABinding	Sequence-based	DL	525 DBPs + 550 NDBPs in PDB (PDB1075)	93 DBPs + 93 NDBPs in PDB (PDB186)	2020	https://www.sciencedirect.com/science/article/pii/S2352914819304307	N
HMMPred	https://github.com/taigangliu/HMMPred	Sequence-based	TML	525 DBPs + 550 NDBPs in PDB (PDB1075)	93 DBPs + 93 NDBPs in PDB (PDB186)	2020	https://www.hindawi.com/journals/cmmm/2020/1384749/	N
PredDBP-Stack	https://github.com/taigangliu/PredDBP-Stack	Sequence-based	TML	525 DBPs + 550 NDBPs in PDB (PDB1075)	93 DBPs + 93 NDBPs in PDB (PDB186)	2020	https://www.hindawi.com/journals/bmri/2020/7297631/	N
TargetDBP+	http://202.119.84.36:3079/targetdbpplus/	Sequence-based	TML	4500 DBPs + 4500 NDBPs in UniProt	381 DBPs + 381 NDBPs in UniProt	2021	https://pubmed.ncbi.nlm.nih.gov/33410688/	Y	N
SL-PseAAC	https://github.com/HasibAhmed1624/SL-PseAAC	Sequence-based	TML	712 DBPs + 712 NDBPs in Swiss-Prot	178 DBPs + 17 NDBPs in Swiss-Prot	2022	https://europepmc.org/article/ppr/ppr586376	N
DBP2Vec	https://github.com/hgcwei/DBP2Vec	Sequence-based	DL	1052 DBPs + 1052 NDBPs in PDB；4500 DBPs + 4500 NDBPs in Swiss-Prot	148 DBPs + 148 NDBPs；381 DBPs + 381 NDBPs in Swiss-Prot	2022	https://www.biorxiv.org/content/10.1101/2022.07.30.502114v1	N
DNAbinder	https://webs.iiitd.edu.in/raghava/dnabinder/submit.html	Sequence-based	TML	146 DBPs + 250 NDBPs in PDB	92 DBPs + 100 NDBPs in PDB	2007	https://bmcbioinformatics.biomedcentral.com/articles/10.1186/1471-2105-8-463	Y	Y
iDNA-Prot|dis	http://bioinformatics.hitsz.edu.cn/iDNA-Prot_dis/	Sequence-based	TML	525 DBPs + 550 NDBPs in PDB (PDB1075)	93 DBPs + 93 NDBPs in PDB (PDB186)	2014	https://www.ncbi.xilesou.top/pmc/articles/PMC4153653/	Y	N
iDNAPro-PseAAC	http://bioinformatics.hitsz.edu.cn/iDNAPro-PseAAC/	Sequence-based	TML	525 DBPs + 550 NDBPs in PDB (PDB1075)	93 DBPs + 93 NDBPs in PDB (PDB186)	2015	https://www.nature.xilesou.top/articles/srep15479	Y	N
PSFM-DBT	http://bioinformatics.hitsz.edu.cn/PSFM-DBT/	Sequence-based	TML	525 DBPs + 550 NDBPs in PDB (PDB1075)	93 DBPs + 93 NDBPs in PDB (PDB186)	2017	https://www.mdpi.xilesou.top/1422-0067/18/9/1856	Y	Y
StackDPPred	https://bmll.cs.uno.edu/add	Sequence-based	TML	525 DBPs + 550 NDBPs in PDB (PDB1075)	93 DBPs + 93 NDBPs in PDB (PDB186)	2018	https://academic.oup.com/bioinformatics/article-abstract/35/3/433/5056042	Y	Y
iDRBP_MMC	http://bliulab.net/iDRBP_MMC/server	Sequence-based	DL	3846 DBPs + 2616 RBPs + 329 DRBPs + 4175 non-NABPs	93 DBPs + 93 NDBPs in PDB (PDB186)	2020	https://pubmed.ncbi.nlm.nih.gov/32920048/	Y	Y
iDRBP-EL	http://bliulab.net/iDRBP-EL/server	Sequence-based	TML	3846 DBPs + 2616 RBPs + 329 DRBPs + 4175 non-NABPs	93 DBPs + 93 NDBPs in PDB (PDB186)	2021	https://pubmed.ncbi.nlm.nih.gov/34932484/	Y	Y
iDRBP-ECHF	http://bliulab.net/iDRBP-ECHF/	Sequence-based	DL	3846 DBPs + 2616 RBPs + 329 DRBPs + 4175 non-NABPs	93 DBPs + 93 NDBPs in PDB (PDB186)	2022	https://pubmed.ncbi.nlm.nih.gov/36044786/	Y	Y

## Sheet: Table S4
Embedding method	Model architecture	AUC	Accuracy	F1_score	specificity	precision	sensitivity
ESM2_30	ESM2_30+LA	0.863733	0.776667	0.758993	0.85	0.824219	0.703333
	ESM2_30+MLP	0.659828	0.613333	0.71	0.28	0.568	0.946667
	ESM2_30+LSTM_CNN	0.861844	0.763333	0.774603	0.713333	0.739394	0.813333
ESM2_33	ESM2_33+MLP	0.6811	0.62	0.71066	0.306667	0.57377	0.933333
	ESM2_33+LA	0.818856	0.745	0.715084	0.85	0.810127	0.64
	ESM2_33+LSTM_CNN	0.857983	0.725	0.749621	0.626667	0.688022	0.823333
ProtT5	ProtT5+LA	0.879767	0.793333	0.76779	0.903333	0.876068	0.683333
	ProtT5+MLP	0.837806	0.721667	0.765778	0.533333	0.661017	0.91
	ProtT5+LSTM_CNN	0.879544	0.778333	0.782324	0.76	0.768489	0.796667
ProtBERT	ProtBERT+LA	0.841278	0.763333	0.742754	0.843333	0.813492	0.683333
	ProtBERT+MLP	0.78815	0.678333	0.724679	0.51	0.633416	0.846667
	ProtBERT+LSTM_CNN	0.845011	0.756667	0.75	0.783333	0.771127	0.73
ProteinBERT	ProteinBERT+2A	0.851533	0.791667	0.768089	0.893333	0.866109	0.66
	ProteinBERT+MLP	0.829822	0.735	0.713514	0.81	0.776471	0.66
onehot_VHSE8	onehot_VHSE8+LA	0.680289	0.628333	0.666667	0.513333	0.604336	0.743333
Embedding method	Model architecture	Learning rate	Epoch	Batch size	Optimization method	Weight decay
ESM2_30	ESM2_30+LA	0.01	10	120	AdamW	0.0001
	ESM2_30+MLP	0.001	10	120	AdamW	0.0001
	ESM2_30+LSTM_CNN	0.001	10	120	AdamW	0.0001
ESM2_33	ESM2_33+MLP	0.001	10	120	AdamW	0.0001
	ESM2_33+LA	0.01	10	120	AdamW	0.0001
	ESM2_33+LSTM_CNN	0.001	10	120	AdamW	0.0001
ProtT5	ProtT5+LA	5e-05	10	64	Adam	0.001
	ProtT5+MLP	0.001	15	120	Adam	0.001
	ProtT5+LSTM_CNN	0.001	15	30	Adam	0.001
ProtBERT	ProtBERT+MLP	0.001	15	120	Adam	0.001
	ProtBERT+LA	0.005	10	100	Adam	0.001
	ProtBERT+LSTM_CNN	0.001	15	30	Adam	0.001
ProteinBERT	ProteinBERT+2A	0.0001	10	32	Plateau
	ProteinBERT+MLP	0.0001	10	32	Plateau
onehot_VHSE8	onehot_VHSE8+LA	0.001	10	120	AdamW	0.0001

## Sheet: Table S5
Accession	Type
PF00440	DNA binding
PF00511	DNA binding
PF00633	DNA binding
PF01101	DNA binding
PF01420	DNA binding
PF01624	DNA binding
PF01807	DNA binding
PF02008	DNA binding
PF02178	DNA binding
PF02200	DNA binding
PF02735	DNA binding
PF02980	DNA binding
PF04082	DNA binding
PF04313	DNA binding
PF04589	DNA binding
PF04684	DNA binding
PF05190	DNA binding
PF06546	DNA binding
PF06831	DNA binding
PF07460	DNA binding
PF08731	DNA binding
PF09182	DNA binding
PF12443	DNA binding
PF12760	DNA binding
PF12802	DNA binding
PF12833	DNA binding
PF13404	DNA binding
PF13411	DNA binding
PF13518	DNA binding
PF13545	DNA binding
PF13922	DNA binding
PF17538	DNA binding
PF18024	DNA binding
PF00010	DNA binding
PF00046	DNA binding
PF00096	DNA binding
PF00105	DNA binding
PF00126	DNA binding
PF00157	DNA binding
PF00165	DNA binding
PF00170	DNA binding
PF00178	DNA binding
PF00196	DNA binding
PF00216	DNA binding
PF00249	DNA binding
PF00250	DNA binding
PF00292	DNA binding
PF00313	DNA binding
PF00319	DNA binding
PF00320	DNA binding
PF00325	DNA binding
PF00356	DNA binding
PF00376	DNA binding
PF00392	DNA binding
PF00447	DNA binding
PF00486	DNA binding
PF00552	DNA binding
PF00554	DNA binding
PF00605	DNA binding
PF00649	DNA binding
PF00747	DNA binding
PF00751	DNA binding
PF00847	DNA binding
PF00853	DNA binding
PF00859	DNA binding
PF00870	DNA binding
PF00907	DNA binding
PF01022	DNA binding
PF01035	DNA binding
PF01047	DNA binding
PF01056	DNA binding
PF01285	DNA binding
PF01287	DNA binding
PF01316	DNA binding
PF01325	DNA binding
PF01340	DNA binding
PF01342	DNA binding
PF01371	DNA binding
PF01381	DNA binding
PF01388	DNA binding
PF01396	DNA binding
PF01418	DNA binding
PF01422	DNA binding
PF01429	DNA binding
PF01475	DNA binding
PF01530	DNA binding
PF01586	DNA binding
PF01638	DNA binding
PF01698	DNA binding
PF01726	DNA binding
PF01754	DNA binding
PF01984	DNA binding
PF02042	DNA binding
PF02045	DNA binding
PF02082	DNA binding
PF02135	DNA binding
PF02236	DNA binding
PF02257	DNA binding
PF02294	DNA binding
PF02316	DNA binding
PF02319	DNA binding
PF02362	DNA binding
PF02376	DNA binding
PF02467	DNA binding
PF02575	DNA binding
PF02701	DNA binding
PF02765	DNA binding
PF02791	DNA binding
PF02864	DNA binding
PF02892	DNA binding
PF02905	DNA binding
PF02919	DNA binding
PF02920	DNA binding
PF02928	DNA binding
PF02944	DNA binding
PF02946	DNA binding
PF02954	DNA binding
PF03101	DNA binding
PF03106	DNA binding
PF03110	DNA binding
PF03131	DNA binding
PF03165	DNA binding
PF03195	DNA binding
PF03221	DNA binding
PF03226	DNA binding
PF03299	DNA binding
PF03310	DNA binding
PF03444	DNA binding
PF03529	DNA binding
PF03551	DNA binding
PF03615	DNA binding
PF03634	DNA binding
PF03638	DNA binding
PF03728	DNA binding
PF03859	DNA binding
PF03869	DNA binding
PF03914	DNA binding
PF03965	DNA binding
PF04024	DNA binding
PF04054	DNA binding
PF04152	DNA binding
PF04218	DNA binding
PF04326	DNA binding
PF04383	DNA binding
PF04397	DNA binding
PF04503	DNA binding
PF04516	DNA binding
PF04552	DNA binding
PF04606	DNA binding
PF04661	DNA binding
PF04689	DNA binding
PF04690	DNA binding
PF04732	DNA binding
PF04767	DNA binding
PF04769	DNA binding
PF04770	DNA binding
PF04786	DNA binding
PF04873	DNA binding
PF04967	DNA binding
PF05043	DNA binding
PF05044	DNA binding
PF05224	DNA binding
PF05225	DNA binding
PF05261	DNA binding
PF05485	DNA binding
PF05764	DNA binding
PF05848	DNA binding
PF06217	DNA binding
PF06224	DNA binding
PF06839	DNA binding
PF06971	DNA binding
PF07282	DNA binding
PF07381	DNA binding
PF07716	DNA binding
PF07842	DNA binding
PF07879	DNA binding
PF08220	DNA binding
PF08222	DNA binding
PF08270	DNA binding
PF08279	DNA binding
PF08280	DNA binding
PF08536	DNA binding
PF08744	DNA binding
PF08755	DNA binding
PF08804	DNA binding
PF08879	DNA binding
PF09003	DNA binding
PF09039	DNA binding
PF09197	DNA binding
PF09270	DNA binding
PF09271	DNA binding
PF09278	DNA binding
PF09287	DNA binding
PF09607	DNA binding
PF09738	DNA binding
PF09836	DNA binding
PF09905	DNA binding
PF10195	DNA binding
PF10357	DNA binding
PF10412	DNA binding
PF10416	DNA binding
PF10491	DNA binding
PF10683	DNA binding
PF11056	DNA binding
PF11740	DNA binding
PF11972	DNA binding
PF12167	DNA binding
PF12181	DNA binding
PF12189	DNA binding
PF12329	DNA binding
PF12776	DNA binding
PF13356	DNA binding
PF13412	DNA binding
PF13443	DNA binding
PF13463	DNA binding
PF13601	DNA binding
PF13693	DNA binding
PF13724	DNA binding
PF13837	DNA binding
PF13873	DNA binding
PF13891	DNA binding
PF13892	DNA binding
PF13921	DNA binding
PF14549	DNA binding
PF14621	DNA binding
PF14641	DNA binding
PF14657	DNA binding
PF14706	DNA binding
PF14848	DNA binding
PF14850	DNA binding
PF15065	DNA binding
PF15714	DNA binding
PF15963	DNA binding
PF15977	DNA binding
PF16019	DNA binding
PF16422	DNA binding
PF16557	DNA binding
PF16686	DNA binding
PF16721	DNA binding
PF16773	DNA binding
PF16787	DNA binding
PF16834	DNA binding
PF16836	DNA binding
PF16846	DNA binding
PF17293	DNA binding
PF17426	DNA binding
PF17427	DNA binding
PF17755	DNA binding
PF17764	DNA binding
PF17878	DNA binding
PF17948	DNA binding
PF17984	DNA binding
PF18196	DNA binding
PF18243	DNA binding
PF18272	DNA binding
PF18333	DNA binding
PF18361	DNA binding
PF18430	DNA binding
PF18526	DNA binding
PF18552	DNA binding
PF18553	DNA binding
PF18554	DNA binding
PF18694	DNA binding
PF20450	DNA binding
PF20557	DNA binding
PF02536	DNA binding
PF02981	DNA binding
PF03377	DNA binding
PF00035	RNA binding
PF00076	RNA binding
PF00181	RNA binding
PF00298	RNA binding
PF00575	RNA binding
PF00806	RNA binding
PF00981	RNA binding
PF01588	RNA binding
PF01798	RNA binding
PF01877	RNA binding
PF02081	RNA binding
PF03123	RNA binding
PF03726	RNA binding
PF03880	RNA binding
PF04059	RNA binding
PF04135	RNA binding
PF04410	RNA binding
PF04557	RNA binding
PF04558	RNA binding
PF04774	RNA binding
PF04845	RNA binding
PF04926	RNA binding
PF05172	RNA binding
PF05634	RNA binding
PF05670	RNA binding
PF05741	RNA binding
PF06485	RNA binding
PF07497	RNA binding
PF08492	RNA binding
PF08675	RNA binding
PF08777	RNA binding
PF09162	RNA binding
PF09387	RNA binding
PF10258	RNA binding
PF10373	RNA binding
PF10598	RNA binding
PF11435	RNA binding
PF11473	RNA binding
PF11608	RNA binding
PF11717	RNA binding
PF11955	RNA binding
PF12009	RNA binding
PF12171	RNA binding
PF13636	RNA binding
PF13725	RNA binding
PF13893	RNA binding
PF14605	RNA binding
PF14608	RNA binding
PF14709	RNA binding
PF15247	RNA binding
PF15608	RNA binding
PF15777	RNA binding
PF15801	RNA binding
PF16005	RNA binding
PF16367	RNA binding
PF16520	RNA binding
PF16852	RNA binding
PF16969	RNA binding
PF17176	RNA binding
PF17208	RNA binding
PF17774	RNA binding
PF17842	RNA binding
PF18260	RNA binding
PF18297	RNA binding
PF18444	RNA binding
PF20429	RNA binding
PF00962	Deaminase
PF01379	Deaminase
PF02137	Deaminase
PF02295	Deaminase
PF02423	Deaminase
PF03900	Deaminase
PF06559	Deaminase
PF14421	Deaminase
PF14424	Deaminase
PF14427	Deaminase
PF14428	Deaminase
PF14431	Deaminase
PF14432	Deaminase
PF14437	Deaminase
PF14439	Deaminase
PF14440	Deaminase
PF14441	Deaminase
PF18744	Deaminase
PF18745	Deaminase
PF18749	Deaminase
PF18750	Deaminase
PF18752	Deaminase
PF18767	Deaminase
PF18771	Deaminase
PF18774	Deaminase
PF18775	Deaminase
PF18785	Deaminase
PF12011	Helicase
PF00270	Helicase
PF00271	Helicase
PF00519	Helicase
PF00570	Helicase
PF00580	Helicase
PF00772	Helicase
PF00910	Helicase
PF01443	Helicase
PF01516	Helicase
PF02689	Helicase
PF03324	Helicase
PF03457	Helicase
PF03796	Helicase
PF04408	Helicase
PF04735	Helicase
PF05127	Helicase
PF05491	Helicase
PF05496	Helicase
PF05774	Helicase
PF05970	Helicase
PF06461	Helicase
PF06733	Helicase
PF06777	Helicase
PF06959	Helicase
PF07057	Helicase
PF07514	Helicase
PF07515	Helicase
PF07517	Helicase
PF07652	Helicase
PF08455	Helicase
PF08482	Helicase
PF08494	Helicase
PF08696	Helicase
PF08993	Helicase
PF08994	Helicase
PF09416	Helicase
PF11408	Helicase
PF11417	Helicase
PF12300	Helicase
PF12419	Helicase
PF12462	Helicase
PF12513	Helicase
PF12726	Helicase
PF13195	Helicase
PF13307	Helicase
PF13361	Helicase
PF13538	Helicase
PF13625	Helicase
PF13749	Helicase
PF14214	Helicase
PF16203	Helicase
PF18149	Helicase
PF18319	Helicase
PF18335	Helicase
PF18343	Helicase
PF18644	Integrase
PF00589	Integrase
PF02899	Integrase
PF07935	Integrase
PF09003	Integrase
PF00665	Integrase
PF12482	Integrase
PF12762	Integrase
PF12834	Integrase
PF12835	Integrase
PF13009	Integrase
PF13102	Integrase
PF13495	Integrase
PF13976	Integrase
PF14659	Integrase
PF14882	Integrase
PF16795	Integrase
PF18644	Integrase
PF01068	Ligase
PF13298	Ligase
PF11411	Ligase
PF10017	mathylase
PF10119	mathylase
PF10237	mathylase
PF10294	mathylase
PF10672	mathylase
PF11312	mathylase
PF11531	mathylase
PF11599	mathylase
PF11767	mathylase
PF11968	mathylase
PF12047	mathylase
PF12105	mathylase
PF12147	mathylase
PF12176	mathylase
PF12589	mathylase
PF12692	mathylase
PF12803	mathylase
PF12847	mathylase
PF13383	mathylase
PF13489	mathylase
PF13578	mathylase
PF13636	mathylase
PF13649	mathylase
PF13651	mathylase
PF13679	mathylase
PF13847	mathylase
PF14314	mathylase
PF14419	mathylase
PF14801	mathylase
PF15320	mathylase
PF16282	mathylase
PF17125	mathylase
PF17126	mathylase
PF17843	mathylase
PF18093	mathylase
PF00929	Nuclease
PF00075	Nuclease
PF00445	Nuclease
PF00545	Nuclease
PF00565	Nuclease
PF00636	Nuclease
PF00773	Nuclease
PF00825	Nuclease
PF00961	Nuclease
PF01042	Nuclease
PF01138	Nuclease
PF01223	Nuclease
PF01351	Nuclease
PF01367	Nuclease
PF01368	Nuclease
PF01541	Nuclease
PF01612	Nuclease
PF01620	Nuclease
PF01771	Nuclease
PF01844	Nuclease
PF01881	Nuclease
PF01905	Nuclease
PF01936	Nuclease
PF01939	Nuclease
PF01986	Nuclease
PF02017	Nuclease
PF02075	Nuclease
PF02195	Nuclease
PF02265	Nuclease
PF02577	Nuclease
PF02601	Nuclease
PF02609	Nuclease
PF02720	Nuclease
PF02732	Nuclease
PF02739	Nuclease
PF02778	Nuclease
PF02923	Nuclease
PF02945	Nuclease
PF02963	Nuclease
PF02980	Nuclease
PF02981	Nuclease
PF03104	Nuclease
PF03159	Nuclease
PF03161	Nuclease
PF03184	Nuclease
PF03265	Nuclease
PF03372	Nuclease
PF03432	Nuclease
PF03725	Nuclease
PF03851	Nuclease
PF03852	Nuclease
PF04032	Nuclease
PF04068	Nuclease
PF04231	Nuclease
PF04257	Nuclease
PF04308	Nuclease
PF04313	Nuclease
PF04365	Nuclease
PF04381	Nuclease
PF04411	Nuclease
PF04471	Nuclease
PF04493	Nuclease
PF04555	Nuclease
PF04556	Nuclease
PF04720	Nuclease
PF04857	Nuclease
PF05204	Nuclease
PF05367	Nuclease
PF05551	Nuclease
PF05685	Nuclease
PF05866	Nuclease
PF06023	Nuclease
PF06479	Nuclease
PF06616	Nuclease
PF06630	Nuclease
PF06877	Nuclease
PF06978	Nuclease
PF07328	Nuclease
PF07510	Nuclease
PF07788	Nuclease
PF07832	Nuclease
PF07924	Nuclease
PF08011	Nuclease
PF08378	Nuclease
PF08411	Nuclease
PF08452	Nuclease
PF08461	Nuclease
PF08463	Nuclease
PF08573	Nuclease
PF08579	Nuclease
PF08584	Nuclease
PF08615	Nuclease
PF08652	Nuclease
PF08682	Nuclease
PF09015	Nuclease
PF09062	Nuclease
PF09124	Nuclease
PF09126	Nuclease
PF09194	Nuclease
PF09195	Nuclease
PF09208	Nuclease
PF09217	Nuclease
PF09225	Nuclease
PF09226	Nuclease
PF09233	Nuclease
PF09254	Nuclease
PF09292	Nuclease
PF09412	Nuclease
PF09491	Nuclease
PF09494	Nuclease
PF09499	Nuclease
PF09504	Nuclease
PF09516	Nuclease
PF09517	Nuclease
PF09518	Nuclease
PF09519	Nuclease
PF09520	Nuclease
PF09521	Nuclease
PF09522	Nuclease
PF09545	Nuclease
PF09549	Nuclease
PF09552	Nuclease
PF09553	Nuclease
PF09554	Nuclease
PF09556	Nuclease
PF09561	Nuclease
PF09562	Nuclease
PF09563	Nuclease
PF09564	Nuclease
PF09565	Nuclease
PF09566	Nuclease
PF09567	Nuclease
PF09568	Nuclease
PF09569	Nuclease
PF09570	Nuclease
PF09571	Nuclease
PF09572	Nuclease
PF09573	Nuclease
PF09588	Nuclease
PF09665	Nuclease
PF09810	Nuclease
PF09895	Nuclease
PF10040	Nuclease
PF10107	Nuclease
PF10108	Nuclease
PF10130	Nuclease
PF10141	Nuclease
PF10150	Nuclease
PF10298	Nuclease
PF10576	Nuclease
PF10715	Nuclease
PF11080	Nuclease
PF11463	Nuclease
PF11469	Nuclease
PF11564	Nuclease
PF11645	Nuclease
PF11663	Nuclease
PF11718	Nuclease
PF11969	Nuclease
PF11977	Nuclease
PF12008	Nuclease
PF12106	Nuclease
PF12183	Nuclease
PF12187	Nuclease
PF12639	Nuclease
PF12684	Nuclease
PF12705	Nuclease
PF12784	Nuclease
PF12928	Nuclease
PF13020	Nuclease
PF13156	Nuclease
PF13358	Nuclease
PF13359	Nuclease
PF13366	Nuclease
PF13391	Nuclease
PF13392	Nuclease
PF13395	Nuclease
PF13470	Nuclease
PF13546	Nuclease
PF13613	Nuclease
PF13638	Nuclease
PF13643	Nuclease
PF13691	Nuclease
PF13930	Nuclease
PF13958	Nuclease
PF14040	Nuclease
PF14279	Nuclease
PF14281	Nuclease
PF14410	Nuclease
PF14411	Nuclease
PF14412	Nuclease
PF14414	Nuclease
PF14436	Nuclease
PF14511	Nuclease
PF14529	Nuclease
PF14562	Nuclease
PF14588	Nuclease
PF14626	Nuclease
PF14631	Nuclease
PF15514	Nuclease
PF15515	Nuclease
PF15635	Nuclease
PF15636	Nuclease
PF15637	Nuclease
PF15646	Nuclease
PF15647	Nuclease
PF15648	Nuclease
PF15649	Nuclease
PF15650	Nuclease
PF15652	Nuclease
PF15653	Nuclease
PF15657	Nuclease
PF15738	Nuclease
PF16413	Nuclease
PF16473	Nuclease
PF16592	Nuclease
PF16593	Nuclease
PF16595	Nuclease
PF16784	Nuclease
PF16786	Nuclease
PF16953	Nuclease
PF17146	Nuclease
PF17411	Nuclease
PF17726	Nuclease
PF17728	Nuclease
PF00078	Polymerase
PF00136	Polymerase
PF00242	Polymerase
PF00336	Polymerase
PF00476	Polymerase
PF00562	Polymerase
PF00602	Polymerase
PF00603	Polymerase
PF00604	Polymerase
PF00623	Polymerase
PF00644	Polymerase
PF00680	Polymerase
PF00940	Polymerase
PF00946	Polymerase
PF00972	Polymerase
PF00978	Polymerase
PF00998	Polymerase
PF01000	Polymerase
PF01191	Polymerase
PF01192	Polymerase
PF01193	Polymerase
PF01194	Polymerase
PF01358	Polymerase
PF01743	Polymerase
PF02123	Polymerase
PF02150	Polymerase
PF02282	Polymerase
PF02767	Polymerase
PF02768	Polymerase
PF02877	Polymerase
PF02916	Polymerase
PF03035	Polymerase
PF03104	Polymerase
PF03118	Polymerase
PF03175	Polymerase
PF03293	Polymerase
PF03294	Polymerase
PF03296	Polymerase
PF03325	Polymerase
PF03396	Polymerase
PF03603	Polymerase
PF03604	Polymerase
PF03828	Polymerase
PF03833	Polymerase
PF03870	Polymerase
PF03871	Polymerase
PF03874	Polymerase
PF04042	Polymerase
PF04081	Polymerase
PF04090	Polymerase
PF04196	Polymerase
PF04197	Polymerase
PF04364	Polymerase
PF04560	Polymerase
PF04561	Polymerase
PF04563	Polymerase
PF04565	Polymerase
PF04566	Polymerase
PF04567	Polymerase
PF04926	Polymerase
PF04928	Polymerase
PF04931	Polymerase
PF04983	Polymerase
PF04990	Polymerase
PF04992	Polymerase
PF04997	Polymerase
PF04998	Polymerase
PF05000	Polymerase
PF05001	Polymerase
PF05132	Polymerase
PF05158	Polymerase
PF05179	Polymerase
PF05183	Polymerase
PF05273	Polymerase
PF05320	Polymerase
PF05327	Polymerase
PF05645	Polymerase
PF05788	Polymerase
PF05864	Polymerase
PF05919	Polymerase
PF06144	Polymerase
PF06317	Polymerase
PF06440	Polymerase
PF06478	Polymerase
PF06870	Polymerase
PF06881	Polymerase
PF06883	Polymerase
PF07727	Polymerase
PF07733	Polymerase
PF07925	Polymerase
PF08203	Polymerase
PF08208	Polymerase
PF08221	Polymerase
PF08292	Polymerase
PF08408	Polymerase
PF08418	Polymerase
PF08452	Polymerase
PF08996	Polymerase
PF09115	Polymerase
PF09250	Polymerase
PF09507	Polymerase
PF10385	Polymerase
PF11490	Polymerase
PF11590	Polymerase
PF11705	Polymerase
PF11772	Polymerase
PF11846	Polymerase
PF12168	Polymerase
PF12169	Polymerase
PF12170	Polymerase
PF12213	Polymerase
PF12362	Polymerase
PF12410	Polymerase
PF12415	Polymerase
PF12426	Polymerase
PF12551	Polymerase
PF12626	Polymerase
PF12629	Polymerase
PF12630	Polymerase
PF13177	Polymerase
PF13656	Polymerase
PF14260	Polymerase
PF14480	Polymerase
PF14700	Polymerase
PF14791	Polymerase
PF14792	Polymerase
PF16857	Polymerase
PF16992	Polymerase
PF17657	Polymerase
PF17917	Polymerase
PF18018	Polymerase
PF18049	Polymerase
PF18094	Polymerase
PF18136	Polymerase
PF18182	Polymerase
PF18714	Polymerase
PF07508	Recombinase
PF09588	Recombinase
PF10136	Recombinase
PF12940	Recombinase
PF06632	Recombinase
PF00872	Transposase
PF01359	Transposase
PF01385	Transposase
PF01498	Transposase
PF01526	Transposase
PF01527	Transposase
PF01548	Transposase
PF01609	Transposase
PF01610	Transposase
PF01797	Transposase
PF02281	Transposase
PF02371	Transposase
PF02914	Transposase
PF03004	Transposase
PF03017	Transposase
PF03108	Transposase
PF03400	Transposase
PF04236	Transposase
PF04693	Transposase
PF04754	Transposase
PF04827	Transposase
PF04986	Transposase
PF07592	Transposase
PF09299	Transposase
PF10536	Transposase
PF10551	Transposase
PF11426	Transposase
PF11427	Transposase
PF12017	Transposase
PF12596	Transposase
PF12762	Transposase
PF12784	Transposase
PF13007	Transposase
PF13610	Transposase
PF13808	Transposase
PF18717	Transposase
PF18718	Transposase
PF18721	Transposase
PF18758	Transposase
PF18759	Transposase
PF18802	Transposase
PF18803	Transposase
PF18804	Transposase
PF18866	Transposase

## Sheet: Table S6
Information of sythesized candidates
				Screen methods			Validation methods
Strategy	Identifier	Protein ID	Purified	BLI	B1H	SELEX	EMSA	GPF+	GFP-	CUT&Tag
Strategy 1	TR_16_C53_14	XP_044342947.1	N
Strategy 1	TR_16_C699_2	PIN92846.1	N
Strategy 1	TR_17_C444_1	VDI59060.1	N
Strategy 1	TR_17_C446_1	CAG2210248.1	N
Strategy 1	TR_17_C688_2	XP_034323670.1	N
Strategy 1	TR_17_C1514_1	WP_145959165.1	Y	+
Strategy 1	TR_18_C7_41	XP_002504416.1	Y	+
Strategy 1	TR_18_C11_25	XP_029901985.1	N
Strategy 1	TR_18_C11_4	XP_029991496.1	N
Strategy 1	TR_18_C11_48	XP_030019133.1	N
Strategy 1	TR_18_C200_3	A0A3B5PTQ4	N
Strategy 1	TR_18_C66_5	XP_038580261.1	N
Strategy 1	TR_18_C92_3	XP_021330385.1	N
Strategy 1	TR_18_C92_4	A0A2R8RYX2	N
Strategy 1	TR_18_C92_9	RXN18495.1	N
Strategy 1	TR_19_C109_3	XP_019854208.1	N
Strategy 1	TR_19_C153_6	CAE7518945.1	N
Strategy 1	TR_19_C382_2	XP_029029328.1	Y	-
Strategy 1	TR_19_C384_1	XP_029029326.1	N
Strategy 1	TR_19_C53_6	WP_134575612.1	Y	-
Strategy 1	TR_19_C568_1	CAD7263064.1	N
Strategy 1	TR_19_C815_1	CAD7266230.1	N
Strategy 1	TR_19_C85_8	XP_020469048.1	Y	-
Strategy 1	TR_20_C46_8	WP_085511809.1	Y	-
Strategy 1	TR_20_C195_1	RYR79869.1	N
Strategy 1	TR_20_C841_1	CAB0027907.1	Y	-
Strategy 1	TR_21_C31_3	XP_022797784.1	Y	+		+	+	+	NA	-	SpMOON1
Strategy 1	TR_22_C192_1	KAG1679767.1	N
Strategy 1	TR_22_C202_1	XP_034562072.1	N
Strategy 1	TR_22_C202_2	XP_034537730.1	N
Strategy 1	TR_22_C33_1	A0A2N9EZ36	N
Strategy 1	TR_22_C33_2	A0A2N9ES89	N
Strategy 1	TR_23_C13_22	XP_002422955.1	Y	+
Strategy 1	TR_23_C177_1	A0A2N9ERZ4	N
Strategy 1	TR_23_C55_5	RCN49488.1	N
Strategy 1	TR_23_C57_6	ELK32579.1	N
Strategy 1	TR_24_C69_3	XP_032624201.1	Y	-
Strategy 1	TR_24_C8_19	NP_001005786.2	N
Strategy 1	TR_24_C86_6	XP_029717931.1	N
Strategy 1	TR_24_C86_7	XP_029717936.1	N		+		-	+	+	NA
Strategy 1	TR_25_C22_20	A0A6P7W221	N
Strategy 1	TR_25_C22_5	A0A6P7VZV4	N
Strategy 1	TR_27_C153_3	XP_040177713.1	Y	-
Strategy 1	TR_27_C237_2	XP_040177156.1	Y	+
Strategy 1	TR_27_C37_7	PKY38789.1	N
Strategy 1	TR_27_C62_2	WP_172838980.1	N
Strategy 1	TR_27_C62_4	WP_058393278.1	N
Strategy 1	TR_28_C10_1	OWK02246.1	Y	-
Strategy 1	TR_28_C163_1	XP_037641651.1	Y	-
Strategy 1	TR_28_C27_13	WP_098171122.1	N
Strategy 1	TR_28_C27_5	WP_142288244.1	Y	-
Strategy 1	TR_28_C27_7	WP_129688382.1	Y	-
Strategy 1	TR_28_C3_29	XP_028617728.1	N
Strategy 1	TR_28_C5_24	XP_027994533.1	N
Strategy 1	TR_28_C5_33	KAF7686521.1	N
Strategy 1	TR_28_C5_44	XP_008683008.2	N
Strategy 1	TR_30_C4_107	XP_010578690.1	N
Strategy 1	TR_30_C4_46	XP_010209885.1	Y	-
Strategy 1	TR_31_C19_17	XP_033737155.1	N
Strategy 1	TR_31_C126_3	CAE8714602.1	N
Strategy 1	TR_32_C102_1	XP_013079557.1	N
Strategy 1	TR_32_C102_2	XP_013079554.1	N
Strategy 1	TR_32_C168_1	A0A0D2RIG7	Y	+
Strategy 1	TR_33_C8_3	XP_027770743.1	N
Strategy 1	TR_33_C8_4	XP_027770742.1	N
Strategy 1	TR_34_C23_1	A0A7N4V012	Y	-
Strategy 1	TR_34_C23_5	XP_031819778.1	N
Strategy 1	TR_34_C4_1	KAG0189736.1	Y	-	+		+	+	NA	+	AspSTAR1
Strategy 1	TR_34_C4_6	WP_178089108.1	Y	+	+		+	+	NA	+	PqSTAR1
Strategy 1	TR_35_C2_10	XP_030921674.1	Y	-
Strategy 2	TR_15_C1635_1	T1HEB2	N
Strategy 2	TR_16_C666_1	A0A0A9NA57	N
Strategy 2	TR_21_C421_1	MBO7435898.1	Y	-
Strategy 2	TR_22_C98_1	XP_022166316.1	N
Strategy 2	TR_23_C19_3	XP_036340764.1	N
Strategy 2	TR_23_C19_21	CAG5035887.1	N
Strategy 2	TR_24_C9_41	HBA67155.1	N
Strategy 2	TR_24_C110_5	XP_026386512.1	N
Strategy 2	TR_24_C110_6	XP_026386511.1	N
Strategy 2	TR_27_C5_212	GBF92848.1	N
Strategy 2	TR_27_C5_234	GBF97489.1	Y	-
Strategy 2	TR_30_C14_1	XP_001584870.1	N
Strategy 2	TR_32_C28_3	PKP57946.1	Y	-
Strategy 2	TR_28_C38_5	WP_128130306.1	N
Strategy 2	TR_28_C340_1	XP_005767523.1	Y	-
Strategy 2	TR_28_C340_2	XP_005772447.1	N
Strategy 2	TR_29_C36_2	WP_081341889.1	N
Strategy 2	TR_29_C36_4	BCH54191.1	N
Strategy 2	TR_33_C115_2	RDY08230.1	N
Strategy 2	TR_35_C32_2	MBQ3414883.1	Y	+		+	+	+	NA	-	pTERF1
Strategy 3	TR_15_C26_47	KHN84630.1	N		+		-	+	+	NA
Strategy 3	TR_15_C67_12	KJB39884.1	N
Strategy 3	TR_15_C78_2	ORY59004.1	N
Strategy 3	TR_17_C52_9	PKC60793.1	N
Strategy 3	TR_17_C52_10	A0A2N0SLT6	N
Strategy 3	TR_17_C74_2	ROL47979.1	N
Strategy 3	TR_17_C83_14	OME15688.1	Y	-
Strategy 3	TR_20_C3_223	WP_129928157.1	N
Strategy 3	TR_20_C6_132	WP_063108873.1	N
Strategy 3	TR_20_C26_35	GCC27923.1	N

## Sheet: Table S7
ID	Length	Repeat position	Period	Unit number	N-teminal length	C-teminal length	Taxid	Species	RVDs
WP_178089108.1	382	54-350	33	9	53	32	2722792	Pseudomonas quercus	NN-HD-NN-NG-NN-HD-NG-NN-NG	A/G-C-A/G-T-A/G-C-T-A/G-T	PqSTAR1
WP_168083840.1	277	114-245	33	4	113	32	2722792	Pseudomonas quercus	HH-NI-NN-NG	G-A-A/G-T
WP_218585522.1	415	54-383	33	10	53	32	2722792	Pseudomonas quercus	HH-NN-NI-NN-HD-NN-HD-NG-NN-NG	G-A/G-A-A/G-C-A/G-C-T-A/G-T	PqSTAR2
WP_218585518.1	451	54-416	33	11	53	35	2722792	Pseudomonas quercus	HH-NG-NN-HD-NN-NK-HD-NN-NI-HD-NG	G-T-A/G-C-A/G-G-C-A/G-A-C-T	PqSTAR3
WP_178089118.1	499	39-467	33	13	38	32	2722792	Pseudomonas quercus	NH-NG-NI-YV-NN-HD-NG-HD-NI-NN-HD-NI-NG	G-T-A-A-A/G-C-T-C-A-A/G-C-A-T	PqSTAR4
WP_229632017.1	481	54-449	33	12	53	32	2787783	Pseudomonas sp. LY10J	NK-HD-HD-NN-HD-NG-HN-NG-HD-NG-NN-NG	G-C-C-A/G-C-T-A/G-T-C-T-A/G-T
WP_195755908.1	495	35-463	33	13	34	32	2787783	Pseudomonas sp. LY10J	NH-NG-NI-YV-NN-HD-NG-HD-NI-NN-HD-NI-NG	G-T-A-A-A/G-C-T-C-A-A/G-C-A-T
WP_195755912.1	432	35-397	33	11	34	35	2787783	Pseudomonas sp. LY10J	HH-NG-NN-HD-NN-NK-HD-NN-NI-HD-NG	G-T-A/G-C-A/G-G-C-A/G-A-C-T
KAG0189736.1	762	98-380	33	9	97	382	2184029	Apophysomyces sp. BC1034			AspSTAR1
KAG0183999.1	568	35-543	33	16	34	25	2184029	Apophysomyces sp. BC1034
KAG0162681.1	630	98-262	33	5	97	368	2184030	Apophysomyces sp. BC1015

## Sheet: Table S8
ID	Length	Repeat position	Period	Unit number	Taxid	Species
A0A044STY5	293	103-222	15	8	6282	Onchocerca volvulus
A0A0M3HQD3	287	98-263	15	11	6252	Ascaris lumbricoides
A0A0N4W0M7	211	40-174	15	9	6290	Haemonchus placei
A0A0N5D0Z7	216	23-128	15	7	103827	Thelazia callipaeda
A0A1I7S0J6	281	53-248	15	13	6326	Bursaphelenchus xylophilus
A0A261B8J1	224	27-206	15	12	31234	Caenorhabditis remanei
A0A2H2IN60	225	27-206	15	12	281687	Caenorhabditis japonica
A0A368GT57	231	28-207	15	10.13	29170	Ancylostoma caninum
A0A454XKU2	164	31-152	15	8	54126	Pristionchus pacificus
A0A7E4V9K8	240	44-208	15	11	6233	Panagrellus redivivus
CAB3399627.1	213	30-194	15	11	2654633	Caenorhabditis bovis
CAD5228823.1	245	48-212	15	11	465554	Bursaphelenchus okinawaensis
CAD5235744.1	276	48-243	15	13	6326	Bursaphelenchus xylophilus
CAD6189221.1	316	45-299	15	17	2777116	Caenorhabditis auriculariae
CAH6620953.1	199	22-186	15	11	2878363	Auanema sp. JU1783
CAH6620956.1	226	34-213	15	12	2878363	Auanema sp. JU1783
CDJ96835.1	216	56-146	15	6	6289	Haemonchus contortus
EGT41467.1	224	27-206	15	12	135651	Caenorhabditis brenneri
EPB80813.1	231	56-207	15	10	53326	Ancylostoma ceylanicum
EYB81970.1	281	56-207	15	10	53326	Ancylostoma ceylanicum
KAE9413640.1	258	98-234	15	9	6313	Angiostrongylus cantonensis
KAF1748620.1	224	27-206	15	12	31234	Caenorhabditis remanei
KHJ99878.1	326	164-302	15	9	61180	Oesophagostomum dentatum
KHN84630.1	363	28-270	15	16	6265	Toxocara canis	TcNORD1
KIH67633.1	231	56-207	15	10	51022	Ancylostoma duodenale
KJH40732.1	225	56-192	15	9	29172	Dictyocaulus viviparus
NP_001257068.1	224	27-206	15	12	6239	Caenorhabditis elegans	nlp-14
PIC19778.1	226	27-206	15	12	1611254	Caenorhabditis nigoni
PIO76167.1	190	36-156	15	8	45464	Teladorsagia circumcincta
ULT83684.1	152	13-132	15	8	6238	Caenorhabditis briggsae
VBB31677.1	249	42-192	15	10	6277	Acanthocheilonema viteae
VDK51196.1	248	74-208	15	9	71465	Cylicostephanus goldi
VDK53938.1	286	40-249	15	14	6269	Anisakis simplex
VDK87053.1	284	88-222	15	9	42157	Onchocerca ochengi
VDL77793.1	218	56-192	15	9	27835	Nippostrongylus brasiliensis
VDM37429.1	362	74-285	15	14	6265	Toxocara canis
VDM52975.1	242	47-168	15	8	334426	Angiostrongylus costaricensis
VDM81650.1	187	46-167	15	8	40348	Strongylus vulgaris
VDN84092.1	229	53-202	15	10	6280	Brugia pahangi
VDO20164.1	211	39-159	15	8	6290	Haemonchus placei
VDO52216.1	242	77-181	15	7	387005	Onchocerca flexuosa
VDO91989.1	165	19-138	15	8	6339	Heligmosomoides polygyrus
XP_002645322.1	226	27-206	15	12	6238	Caenorhabditis briggsae
XP_003094526.1	224	27-206	15	12	31234	Caenorhabditis remanei
XP_013302519.1	220	56-192	15	9	51031	Necator americanus
XP_020305267.1	218	24-126	15	7	7209	Loa loa
XP_024508988.1	145	45-134	15	6	34506	Strongyloides ratti
XP_002646061.2	124	34-113	16	6	6238	Caenorhabditis briggsae
CAD6184353.1	157	37-148	16	7	2777116	Caenorhabditis auriculariae
KAF1771597.1	139	33-128	16	6	31234	Caenorhabditis remanei
XP_003097313.1	141	35-130	16	6	31234	Caenorhabditis remanei
PIC54288.1	158	52-147	16	6	1611254	Caenorhabditis nigoni
ULU14068.1	158	52-147	16	6	6238	Caenorhabditis briggsae
EGT31417.1	184	78-173	16	6	135651	Caenorhabditis brenneri
KAH7728638.1	195	61-188	16	8	70226	Aphelenchus avenae
VDD94829.1	187	26-154	16	8	51028	Enterobius vermicularis

## Sheet: Table S9
ID	Length	Repeat position	Period	Unit number	Taxid	Species
KXJ70218.1	742	3-174	24	7.17	7160	Aedes albopictus
XP_029717936.1	1118	4-503	24	21	7160	Aedes albopictus	AaMIRAGE1
XP_029717931.1	914	13-468	24	19	7160	Aedes albopictus
XP_029717379.1	1302	13-512	24	21	7160	Aedes albopictus

## Sheet: Table S10
	ID	Length	Repeat position	Period	Unit number	Taxid	Species
Assembly-retrieved	GCA014634105_21732	2004	493-828	21	16	513064	Acropora echinata
	GCA014633955_156	1892	501-710	21	10	70783	Acropora tenuis
	GCA014634225_36096	1940	466-780	21	15	117778	Acropora yongei
	GCA014634065_19244	694	493-681	21	9	70779	Acropora digitifera
	GCA014634525_24994	1353	493-681	21	9	165727	Acropora selago
	GCA014634005_13766	1525	469-594	21	6	1929007	Acropora awi
	GCA014634065_19243	1371	3-212	21	10	70779	Acropora digitifera	AdMOON1
	GCA014634145_1669	1979	493-828	21	16	55974	Acropora hyacinthus
	GCA014634545_26946	2148	493-996	21	24	159855	Acropora muricata
	GCA014634045_42505	1941	555-785	21	11	46686	Acropora cytherea
	GCA014634125_21238	1944	493-786	21	14	70780	Acropora gemmifera
	GCA014634585_9005	2005	469-825	21	17	114500	Acropora intermedia
	GCA014634605_6815	2070	493-912	21	20	70782	Acropora florida
	GCA014634205_46816	1932	493-765	21	13	70778	Acropora nasuta
	GCA014633975_20642	2109	628-942	21	15	367763	Acropora acuminata
	GCA014634165_35937	1890	493-744	21	12	156436	Acropora microphthalma
	GCA014634185_15677	2448	1005-1340	21	16	102202	Astreopora myriophthalma
	GCA900290455_19132	1819	427-6781	21	12	262591	Porites rus
	GCA006542545_2956	2199	492-869	21	18	46704	Montipora capitata
	GCA014634245_25175	1838	355-669	21	15	46704	Montipora capitata	McMOON1
	GCA014529365_49200	2499	1018-1269	21	12	203993	Pocillopora verrucosa
Cluster-retrieved	UPI001CF3F776	1978	469-825	21	17	45264	Acropora millepora
	XP_029206377.2	1999	469-846	21	18	45264	Acropora millepora
	XP_044171639.1	1915	469-741	21	13	45264	Acropora millepora
	XP_029206378.2	1957	469-804	21	16	45264	Acropora millepora
	XP_020618398.1	1996	548-757	21	10	48498	Orbicella faveolata
	A0A7M5X9P2	2382	452-829	21	17	252671	Clytia hemisphaerica
	T2MFQ8	1295	445-1200	21	36	6087	Hydra vulgaris
	RMX52405.1	1900	440-691	21	12	46731	Pocillopora damicornis
	XP_027036273.1	1948	467-760	21	14	46731	Pocillopora damicornis
	PFX21132.1	2076	465-695	21	11	50429	Stylophora pistillata
	XP_022797784.1	715	465-695	21	11	50429	Stylophora pistillata	SpMOON1
	XP_022797764.1	1390	3-212	21	10	50429	Stylophora pistillata	SpMOON2
	XP_019858833.1	1187	335-733	21	19	400682	Amphimedon queenslandica
	XP_011408772.1	1208	335-754	21	20	400682	Amphimedon queenslandica
	XP_019858839.1	1187	335-733	21	19	400682	Amphimedon queenslandica

[truncated: 1 more sheets: Table S11]
